# Supplementary material for: (E)-1-Ferrocenyl-3-(2-meth­oxy­phen­yl)prop-2-en-1-one
Source: Acta Crystallogr Sect E Struct Rep Online. 2014 Feb 26;70(Pt 3):m108–9. doi: 10.1107/S1600536814003912 (PMC3998481; doi:10.1107/S1600536814003912)
Supplement: Supplementary file 2 [file e-70-0m108-Isup2.hkl]

# 
# h,k,l, Fc-squared, Fo-squared, sigma(Fo-squared) and status flag 
# 

data_I

_shelx_title ' (E)-1-Ferrocenyl-3-(2-methoxyphenyl)prop-2-en-1-one' 
_shelx_refln_list_code          4 
_shelx_F_calc_maximum      231.83 
_exptl_crystal_F_000       720.00 
_reflns_d_resolution_high  0.7696 
 
loop_ 
 _symmetry_equiv_pos_as_xyz 
 'x, y, z' 
 '-x+1/2, -y, z+1/2' 
 '-x, y+1/2, -z+1/2' 
 'x+1/2, -y+1/2, -z' 
 
_cell_length_a     8.8352 
_cell_length_b    11.4047 
_cell_length_c    16.1327 
_cell_angle_alpha  90.000 
_cell_angle_beta   90.000 
_cell_angle_gamma  90.000 
 
_shelx_F_squared_multiplier     1.000 
 
loop_ 
 _refln_index_h 
 _refln_index_k 
 _refln_index_l 
 _refln_F_squared_calc 
 _refln_F_squared_meas 
 _refln_F_squared_sigma 
 _refln_observed_status 
   2   0   0      628.13      680.22     13.99 o 
   4   0   0     3913.20     3850.28     76.35 o 
   6   0   0      228.77      202.01      9.89 o 
   8   0   0      353.94      372.78     16.66 o 
  10   0   0      303.29      281.67     15.62 o 
   1   1   0     1085.92     1170.57     18.77 o 
   2   1   0     2290.15     2291.82     30.14 o 
   3   1   0     5605.29     5631.19     73.15 o 
   4   1   0       99.27      106.47      2.21 o 
   5   1   0       46.54       45.48      1.79 o 
   6   1   0       22.21       23.79      1.50 o 
   7   1   0      331.55      329.44     10.29 o 
   8   1   0       21.18       16.66      4.17 o 
   9   1   0        3.48        6.77      4.17 o 
  10   1   0        0.41        6.77      4.69 o 
  11   1   0      154.84      158.80     11.97 o 
   0   2   0    53743.60    50428.41    868.87 o 
   1   2   0     3550.38     3532.93     45.62 o 
   2   2   0      932.73     1014.75     15.12 o 
   3   2   0      114.02      118.64      2.52 o 
   4   2   0     6962.88     7210.18     93.72 o 
   5   2   0     1039.02     1086.53     19.40 o 
   6   2   0      204.92      210.92      5.71 o 
   7   2   0       26.28       27.53      3.18 o 
   8   2   0      455.41      468.06     19.78 o 
   9   2   0        1.76       -2.60      3.12 o 
  10   2   0      304.48      296.25     15.62 o 
  11   2   0       12.40       18.22      5.73 o 
   1   3   0     5999.52     6198.59     69.66 o 
   2   3   0      115.86      117.19      2.30 o 
   3   3   0     1393.66     1413.70     19.22 o 
   4   3   0       52.90       50.64      1.63 o 
   5   3   0      809.50      835.98     18.45 o 
   6   3   0       83.53       78.15      4.42 o 
   7   3   0     1181.14     1155.75     29.96 o 
   8   3   0        0.65        0.52      3.12 o 
   9   3   0        3.82        6.25      4.17 o 
  10   3   0        4.77        6.25      4.69 o 
  11   3   0       55.06       52.06      7.81 o 
   0   4   0     5013.37     5386.74    107.48 o 
   1   4   0      793.20      796.38      9.76 o 
   2   4   0      358.07      350.23      4.98 o 
   3   4   0     1116.97     1092.99     16.62 o 
   4   4   0     4854.61     5027.48     66.19 o 
   5   4   0     1558.19     1583.49     25.30 o 
   6   4   0      235.17      226.44      8.44 o 
   7   4   0       27.07       23.09      3.11 o 
   8   4   0      594.65      598.25     17.30 o 
   9   4   0       33.73       47.38      6.77 o 
  10   4   0       79.22       86.43      8.85 o 
  11   4   0       18.77       17.18      6.25 o 
   1   5   0       12.05       19.03      0.97 o 
   2   5   0     1346.31     1299.40     16.71 o 
   3   5   0     5077.40     5205.07     66.77 o 
   4   5   0       16.03       15.19      1.46 o 
   5   5   0      383.55      421.00      8.06 o 
   6   5   0      298.36      284.97     10.08 o 
   7   5   0      560.05      534.50     16.35 o 
   8   5   0       45.28       37.73      4.22 o 
   9   5   0        3.20        2.83      2.50 o 
  10   5   0        1.06        4.17      4.69 o 
   0   6   0     5692.40     6077.20     92.15 o 
   1   6   0     1028.72     1044.85     12.99 o 
   2   6   0        6.96        8.22      1.00 o 
   3   6   0      324.07      303.72      5.29 o 
   4   6   0     1078.74     1125.53     21.31 o 
   5   6   0      623.63      635.78     13.09 o 
   6   6   0        3.21        1.08      1.46 o 
   7   6   0        0.04       -0.60      2.37 o 
   8   6   0      246.63      241.25      9.92 o 
   9   6   0       70.84       74.06      5.49 o 
  10   6   0       17.10       14.06      5.73 o 
   1   7   0       86.76       75.70      2.13 o 
   2   7   0     1806.36     1787.34     26.57 o 
   3   7   0     1125.50     1056.57     16.16 o 
   4   7   0       61.14       53.85      3.27 o 
   5   7   0      120.45      117.33      4.51 o 
   6   7   0       53.89       46.09      3.09 o 
   7   7   0      470.34      478.20     12.94 o 
   8   7   0       74.14       70.00      8.07 o 
   9   7   0        0.62       -1.56      4.17 o 
  10   7   0       30.32       35.40      7.29 o 
   0   8   0      618.87      597.32     11.34 o 
   1   8   0      837.90      818.39     11.41 o 
   2   8   0       16.85       19.28      1.79 o 
   3   8   0      262.12      245.05      5.41 o 
   4   8   0      498.00      508.03     10.22 o 
   5   8   0      223.59      223.84      7.36 o 
   6   8   0      172.38      188.69      6.04 o 
   7   8   0       20.78       24.00      3.70 o 
   8   8   0       43.09       41.62      4.30 o 
   9   8   0      128.80      115.06     11.45 o 
   1   9   0      575.64      541.70      9.97 o 
   2   9   0      888.01      845.59     13.09 o 
   3   9   0       44.53       46.73      2.69 o 
   4   9   0       84.52       87.37      4.06 o 
   5   9   0       23.70       24.66      2.95 o 
   6   9   0       82.34       89.20      4.70 o 
   7   9   0       82.83       95.03      4.52 o 
   8   9   0       71.87       74.45      6.80 o 
   9   9   0        5.45        7.19      4.00 o 
   0  10   0      417.61      400.21     11.16 o 
   1  10   0      234.70      258.75      6.15 o 
   2  10   0       39.53       43.31      2.84 o 
   3  10   0      143.26      140.99      5.06 o 
   4  10   0        2.78        1.30      1.90 o 
   5  10   0      132.80      143.21      5.87 o 
   6  10   0        2.61        4.32      2.44 o 
   7  10   0       29.95       32.75      4.31 o 
   8  10   0        7.30        5.49      4.00 o 
   1  11   0      336.03      307.53      7.60 o 
   2  11   0      483.08      486.50     10.18 o 
   3  11   0       57.72       62.81      3.98 o 
   4  11   0        0.37        1.30      2.11 o 
   5  11   0        0.11       -1.99      1.99 o 
   6  11   0       97.55      105.23      8.07 o 
   7  11   0        1.51        5.21      5.73 o 
   0  12   0       48.98       32.93      5.99 o 
   1  12   0      250.67      262.26      9.21 o 
   2  12   0       17.81       21.76      3.80 o 
   3  12   0       50.26       56.32      5.86 o 
   4  12   0        7.78        5.99      2.58 o 
   5  12   0       75.87       95.17      6.54 o 
   6  12   0        0.89       -3.15      3.85 o 
   1  13   0        0.46        0.79      2.98 o 
   2  13   0      166.19      175.10      7.19 o 
   3  13   0        1.93       -0.26      3.68 o 
   4  13   0       17.97       22.29      4.02 o 
   5  13   0        3.32        0.20      3.28 o 
   0  14   0        1.58       -4.69      4.69 o 
   1  14   0       28.54       27.72      5.99 o 
   2  14   0        0.80        0.52      5.21 o 
   3  14   0       10.51       11.41      6.77 o 
   1   0   1     4444.79     4824.95     98.90 o 
   2   0   1     1106.79     1029.89     18.49 o 
   3   0   1      792.50      808.13     11.65 o 
   4   0   1      405.90      375.47      6.57 o 
   5   0   1     4739.79     4903.20     73.54 o 
   6   0   1       14.18       11.31      1.54 o 
   7   0   1       41.02       51.05      6.25 o 
   8   0   1       15.94       12.46      2.58 o 
   9   0   1     1049.19     1050.53     27.97 o 
  10   0   1       42.60       39.18      4.79 o 
  11   0   1        0.21        3.12      4.69 o 
 -11   1   1       21.50       24.47      5.73 o 
 -10   1   1      274.40      278.55     14.58 o 
  -9   1   1        6.00        4.65      2.74 o 
  -8   1   1      191.46      192.65     15.10 o 
  -7   1   1       51.16       49.16      2.74 o 
  -6   1   1     1814.96     1849.31     32.65 o 
  -5   1   1      339.58      355.14      6.58 o 
  -4   1   1       71.87       64.30      1.89 o 
  -3   1   1      272.95      291.42      4.82 o 
  -2   1   1     7813.64     8301.30    142.29 o 
  -1   1   1       55.97       60.11      1.99 o  
   1   1   1       54.93       59.41      1.44 o 
   2   1   1     7882.84     8246.02    117.01 o 
   3   1   1      293.81      308.91      4.49 o 
   4   1   1       67.82       66.13      1.61 o 
   5   1   1      351.99      368.18      6.55 o 
   6   1   1     1860.05     1868.25     32.42 o 
   7   1   1       55.90       47.34      3.85 o 
   8   1   1      187.55      174.40      9.37 o 
   9   1   1        4.90        3.12      4.17 o 
  10   1   1      278.67      270.74     15.10 o 
  11   1   1       20.29       16.66      5.73 o 
 -11   2   1        5.65        2.08      4.69 o 
 -10   2   1       74.05       80.70      8.33 o 
  -9   2   1      619.44      634.67     25.51 o 
  -8   2   1       27.11       29.48      2.88 o 
  -7   2   1      200.67      216.38      7.36 o 
  -6   2   1       48.11       53.24      3.90 o 
  -5   2   1     4955.83     5183.09     85.90 o 
  -4   2   1      424.92      429.84      8.57 o 
  -3   2   1     1231.04     1213.63     18.15 o 
  -2   2   1      596.23      620.61      9.59 o 
  -1   2   1     8323.76     8612.72    129.95 o 
   0   2   1        4.14        1.89      0.51 o 
   1   2   1     8194.64     8515.75    110.97 o 
   2   2   1      615.04      638.69      8.96 o 
   3   2   1     1282.72     1271.74     16.87 o 
   4   2   1      435.15      451.08      7.28 o 
   5   2   1     4746.93     4965.06     78.74 o 
   6   2   1       57.20       62.28      2.62 o 
   7   2   1      178.07      190.04     10.93 o 
   8   2   1       27.75       30.20      5.21 o 
   9   2   1      635.94      636.23     26.55 o 
  10   2   1       77.42       87.99      9.37 o 
  11   2   1        5.90        8.33      5.21 o 
 -11   3   1       59.91       39.57      6.77 o 
 -10   3   1      150.08      161.40     10.93 o 
  -9   3   1       20.74       21.87      4.69 o 
  -8   3   1      242.32      263.37      9.01 o 
  -7   3   1       67.74       71.60      4.42 o 
  -6   3   1     1012.75     1037.48     28.76 o 
  -5   3   1      211.17      222.90      6.89 o 
  -4   3   1     1398.28     1450.50     27.08 o 
  -3   3   1      459.06      469.13      7.50 o 
  -2   3   1     6059.29     6175.87     78.13 o 
  -1   3   1     1274.06     1272.28     18.10 o 
   0   3   1        0.10        2.88      0.51 o 
   1   3   1     1230.74     1247.19     16.86 o 
   2   3   1     5975.67     6102.47     86.34 o 
   3   3   1      442.85      443.44      6.91 o 
   4   3   1     1450.46     1501.78     20.29 o 
   5   3   1      222.86      234.49      4.41 o 
   6   3   1     1095.58     1136.31     18.29 o 
   7   3   1       76.89       75.74      5.47 o 
   8   3   1      236.63      241.58     13.54 o 
   9   3   1       20.01       18.22      5.21 o 
  10   3   1      155.40      165.05     11.97 o 
  11   3   1       58.25       47.38      7.81 o 
 -11   4   1        6.43        4.69      4.69 o 
 -10   4   1       43.00       43.73      6.77 o 
  -9   4   1      293.21      300.57     10.29 o 
  -8   4   1       64.52       62.46      4.79 o 
  -7   4   1       40.24       40.65      3.63 o 
  -6   4   1       98.29      103.03      5.25 o 
  -5   4   1     3157.45     3244.60     79.15 o 
  -4   4   1      278.94      267.79      4.48 o 
  -3   4   1     1342.37     1377.44     17.36 o 
  -2   4   1      124.80      126.50      2.60 o 
  -1   4   1      914.72      890.41     14.28 o 
   0   4   1      402.88      405.51      5.44 o 
   1   4   1      997.14      972.97     12.13 o 
   2   4   1      122.26      122.66      2.46 o 
   3   4   1     1341.00     1389.89     19.24 o 
   4   4   1      256.90      241.35      4.91 o 
   5   4   1     3105.04     3231.88     50.43 o 
   6   4   1      114.59      115.48      3.53 o 
   7   4   1       32.02       31.04      3.25 o 
   8   4   1       73.82       83.30      7.81 o 
   9   4   1      295.51      292.60     15.62 o 
  10   4   1       49.01       52.06      7.81 o 
  11   4   1        5.89       -2.60      4.69 o 
 -10   5   1       27.64       29.16      6.25 o 
  -9   5   1        4.94        3.16      4.43 o 
  -8   5   1      312.91      330.15     11.39 o 
  -7   5   1      414.86      398.27     16.66 o 
  -6   5   1      930.46      880.40     24.69 o 
  -5   5   1       21.80       23.71      1.44 o 
  -4   5   1      405.64      413.26      6.92 o 
  -3   5   1     1449.85     1423.74     19.07 o 
  -2   5   1     3818.07     3797.51     49.78 o 
  -1   5   1      263.19      253.61      3.86 o 
   0   5   1       68.99       73.73      1.88 o 
   1   5   1      236.61      220.32      3.41 o 
   2   5   1     3902.92     3893.39     46.90 o 
   3   5   1     1387.58     1386.36     23.69 o 
   4   5   1      389.66      394.55      7.88 o 
   5   5   1       25.63       25.00      2.11 o 
   6   5   1      929.82      908.34     17.28 o 
   7   5   1      433.72      427.68     13.43 o 
   8   5   1      308.60      314.05     11.03 o 
   9   5   1        4.86        5.73      4.17 o 
  10   5   1       29.27       32.28      6.77 o 
 -10   6   1       25.21       30.20      6.25 o 
  -9   6   1      117.86      114.52      6.80 o 
  -8   6   1      201.91      189.84      8.81 o 
  -7   6   1        5.98        8.88      3.11 o 
  -6   6   1      109.74      116.01      5.06 o 
  -5   6   1     1547.71     1575.32     28.66 o 
  -4   6   1      697.37      703.59     12.25 o 
  -3   6   1      735.12      756.10     10.87 o 
  -2   6   1        3.83        2.39      0.87 o 
  -1   6   1      136.53      130.31      2.84 o 
   0   6   1        2.94       11.29      1.04 o 
   1   6   1      192.59      184.72      3.07 o 
   2   6   1        5.21        3.50      0.87 o 
   3   6   1      704.65      720.26     10.88 o 
   4   6   1      693.76      690.30     14.19 o 
   5   6   1     1564.11     1575.36     28.88 o 
   6   6   1      111.16      111.71      4.28 o 
   7   6   1        5.59        7.99      1.80 o 
   8   6   1      201.14      210.83      9.01 o 
   9   6   1      111.27      119.90      7.55 o 
  10   6   1       32.14       27.07      6.77 o 
 -10   7   1        5.69       11.97      5.73 o 
  -9   7   1        1.90       -4.17      4.17 o 
  -8   7   1      116.08      107.56      6.97 o 
  -7   7   1      785.91      733.69     23.05 o 
  -6   7   1      320.74      309.15      8.34 o 
  -5   7   1       51.53       49.11      3.09 o 
  -4   7   1      303.24      313.39      6.93 o 
  -3   7   1      961.94      923.38     14.46 o 
  -2   7   1     1846.79     1830.03     25.18 o 
  -1   7   1      270.19      241.21      4.20 o 
   0   7   1        0.04       -0.51      0.78 o 
   1   7   1      245.04      218.23      3.79 o 
   2   7   1     1868.79     1861.06     25.15 o 
   3   7   1      956.00      941.50     15.06 o 
   4   7   1      322.08      319.04      8.03 o 
   5   7   1       53.07       52.02      6.16 o 
   6   7   1      366.20      362.69      8.63 o 
   7   7   1      811.58      789.92     15.89 o 
   8   7   1      103.48      104.98      5.61 o 
   9   7   1        1.62       -1.56      4.69 o 
  10   7   1        6.36       10.41      5.73 o 
  -9   8   1       15.87       24.47      6.25 o 
  -8   8   1      109.60      124.42     10.67 o 
  -7   8   1       38.77       41.98      4.05 o 
  -6   8   1      199.60      201.59      7.36 o 
  -5   8   1      577.52      569.73     12.48 o 
  -4   8   1      298.17      295.89      8.73 o 
  -3   8   1       80.80       83.24      3.19 o 
  -2   8   1       58.97       53.82      2.56 o 
  -1   8   1      610.50      596.31      9.73 o 
   0   8   1      360.83      293.55      4.73 o 
   1   8   1      631.45      618.08      8.50 o 
   2   8   1       59.46       54.40      2.75 o 
   3   8   1       97.10      101.61      3.89 o 
   4   8   1      300.70      304.57      8.15 o 
   5   8   1      537.84      547.10     12.64 o 
   6   8   1      207.68      203.03      7.51 o 
   7   8   1       35.21       33.00      3.38 o 
   8   8   1      110.45      116.95      6.31 o 
   9   8   1       15.34       20.91      4.59 o 
  -9   9   1        0.75        6.77      5.21 o 
  -8   9   1       32.24       31.46      9.63 o 
  -7   9   1      303.67      317.07     10.43 o 
  -6   9   1      163.15      150.65      5.69 o 
  -5   9   1       27.51       25.33      2.61 o 
  -4   9   1      144.70      143.47      4.90 o 
  -3   9   1      976.87      963.47     15.61 o 
  -2   9   1      392.16      401.29      7.91 o 
  -1   9   1      437.36      440.70      7.92 o 
   0   9   1        0.37        1.21      1.27 o 
   1   9   1      445.20      438.50      7.18 o 
   2   9   1      375.98      383.61      7.29 o 
   3   9   1      984.53      963.62     17.42 o 
   4   9   1      156.57      150.51      4.97 o 
   5   9   1       35.80       31.79      3.11 o 
   6   9   1      187.44      164.99      6.08 o 
   7   9   1      304.19      313.92      8.86 o 
   8   9   1       26.28       23.61      4.79 o 
   9   9   1        0.64        4.78      4.00 o 
  -8  10   1       29.43       26.50      5.15 o 
  -7  10   1        6.52       -3.25      3.25 o 
  -6  10   1       91.32       92.56      5.00 o 
  -5  10   1       78.06       85.27      4.32 o 
  -4  10   1       98.27       91.99      4.33 o 
  -3  10   1       59.73       54.22      3.58 o 
  -2  10   1       97.60       94.92      3.96 o 
  -1  10   1       89.00       87.17      3.72 o 
   0  10   1     1149.58     1158.74     18.45 o 
   1  10   1       81.15       84.34      3.67 o 
   2  10   1       99.28      106.99      4.00 o 
   3  10   1       52.73       47.73      3.52 o 
   4  10   1       88.89       90.64      4.35 o 
   5  10   1       74.59       79.40      5.04 o 
   6  10   1       99.94      100.04      5.38 o 
   7  10   1        5.24        7.48      6.51 o 
   8  10   1       30.60       38.20      5.70 o 
  -7  11   1      118.44      129.13      9.20 o 
  -6  11   1       23.67       27.42      4.26 o 
  -5  11   1        5.31       10.53      2.44 o 
  -4  11   1       11.41       10.98      2.53 o 
  -3  11   1      231.29      228.06      6.76 o 
  -2  11   1        2.72        3.75      2.08 o 
  -1  11   1      233.61      232.01      6.39 o 
   0  11   1       11.57        8.98      2.51 o 
   1  11   1      232.85      230.29      6.45 o 
   2  11   1        5.26        6.85      2.06 o 
   3  11   1      235.51      229.89      6.83 o 
   4  11   1        9.95        9.83      2.48 o 
   5  11   1        8.51        8.43      2.93 o 
   6  11   1       23.73       25.97      5.47 o 
   7  11   1      122.23      137.93     16.92 o 
  -6  12   1       30.93       38.81      4.73 o 
  -5  12   1       12.16       14.95      3.34 o 
  -4  12   1      117.72      134.92      5.93 o 
  -3  12   1       24.59       24.15      3.31 o 
  -2  12   1        2.79        1.72      2.12 o 
  -1  12   1       18.44       20.52      3.08 o 
   0  12   1      249.21      252.73      8.13 o 
   1  12   1       16.44       17.34      3.45 o 
   2  12   1        3.95        3.64      2.36 o 
   3  12   1       22.78       18.93      2.93 o 
   4  12   1      117.76      131.10      5.62 o 
   5  12   1       12.39       12.69      3.30 o 
   6  12   1       31.14       40.71      7.81 o 
  -5  13   1       19.06       19.61      4.21 o 
  -4  13   1        5.80        8.23      3.58 o 
  -3  13   1       61.83       62.70      5.47 o 
  -2  13   1        1.28        2.24      2.58 o 
  -1  13   1       40.72       40.36      4.60 o 
   0  13   1        1.57       -0.89      2.87 o 
   1  13   1       40.76       44.53      5.22 o 
   2  13   1        1.22       -0.10      3.63 o 
   3  13   1       59.11       70.11      6.63 o 
   4  13   1        5.22        5.12      3.65 o 
   5  13   1       20.41       19.23      4.10 o 
  -3  14   1       10.98        6.77      4.37 o 
  -2  14   1        3.85        5.21      5.73 o 
  -1  14   1        1.17        0.26      3.63 o 
   0  14   1       56.64       58.22      5.55 o 
   1  14   1        0.88        0.26      3.68 o 
   2  14   1        4.38        8.33      5.73 o 
   3  14   1       10.33        5.73      5.73 o 
   0   0   2    13655.68    14281.22    357.11 o 
   1   0   2     4130.06     4303.70     88.07 o 
   2   0   2    21931.32    22579.54    388.97 o 
   3   0   2       83.52       84.25      2.72 o 
   4   0   2     3959.79     4115.97     57.01 o 
   5   0   2      374.42      390.88      6.91 o 
   6   0   2      557.17      556.21     10.32 o 
   7   0   2       62.30       60.47      3.17 o 
   8   0   2      228.33      227.99      6.56 o 
   9   0   2       38.85       38.49      4.22 o 
  10   0   2      363.42      380.40     18.22 o 
  11   0   2       16.04       15.62      5.73 o 
 -11   1   2       60.96       64.56      7.81 o 
 -10   1   2       11.06       11.97      4.69 o 
  -9   1   2       18.20       16.20      3.25 o 
  -8   1   2        9.68        8.08      1.89 o 
  -7   1   2      353.59      359.23      8.77 o 
  -6   1   2       21.00       24.89      3.13 o 
  -5   1   2      172.61      180.45      3.69 o 
  -4   1   2     1550.96     1627.09     29.01 o 
  -3   1   2     1070.19     1045.85     18.11 o 
  -2   1   2     8554.10     8969.66    137.80 o 
  -1   1   2    26709.17    27227.58    404.23 o 
   0   1   2       38.40       49.50      1.40 o 
   1   1   2    26611.25    26958.94    351.93 o 
   2   1   2     8689.83     9135.17    126.51 o 
   3   1   2      938.13      920.04     14.06 o 
   4   1   2     1500.30     1563.59     20.81 o 
   5   1   2      155.76      159.93      3.36 o 
   6   1   2       26.59       30.00      1.94 o 
   7   1   2      314.84      321.93      8.49 o 
   8   1   2       13.43       11.45      4.17 o 
   9   1   2       16.96       28.64      5.73 o 
  10   1   2       12.50       17.18      5.73 o 
  11   1   2       66.26       71.85      9.37 o 
 -11   2   2       11.13       11.97      5.21 o 
 -10   2   2      253.00      241.58     13.02 o 
  -9   2   2        3.31        3.34      2.12 o 
  -8   2   2      497.56      501.43     14.51 o 
  -7   2   2       49.28       54.37      3.63 o 
  -6   2   2      726.74      713.64     18.74 o 
  -5   2   2      304.42      313.92      6.81 o 
  -4   2   2     3369.78     3361.49     52.97 o 
  -3   2   2      127.33      122.48      2.62 o 
  -2   2   2      211.74      203.42      3.90 o 
  -1   2   2     6301.05     6523.69     90.10 o 
   0   2   2    22235.07    22123.96    284.13 o 
   1   2   2     6349.83     6552.97     78.94 o 
   2   2   2      232.98      222.09      3.66 o 
   3   2   2      116.38      110.88      2.36 o 
   4   2   2     3502.93     3493.48     45.43 o 
   5   2   2      322.75      335.42      6.26 o 
   6   2   2      690.88      689.73     15.82 o 
   7   2   2       43.14       37.93      3.25 o 
   8   2   2      498.29      509.72     21.87 o 
   9   2   2        1.77       -0.52      4.17 o 
  10   2   2      260.67      255.64     15.10 o 
  11   2   2       11.04       10.93      5.21 o 
 -11   3   2       56.04       54.67      7.29 o 
 -10   3   2       15.38       16.14      4.69 o 
  -9   3   2       46.59       44.43      3.85 o 
  -8   3   2       23.58       25.97      3.25 o 
  -7   3   2      830.88      844.85     21.94 o 
  -6   3   2      346.48      343.63     10.88 o 
  -5   3   2     1109.68     1160.33     29.58 o 
  -4   3   2      560.41      598.52     11.23 o 
  -3   3   2     2419.23     2464.92     34.16 o 
  -2   3   2     1089.35     1089.87     14.55 o 
  -1   3   2      215.72      228.38      3.40 o 
   0   3   2      182.60      192.66      2.81 o 
   1   3   2      240.08      253.84      3.32 o 
   2   3   2     1094.14     1097.09     18.16 o 
   3   3   2     2316.83     2386.42     32.46 o 
   4   3   2      545.90      581.27      8.82 o 
   5   3   2     1069.60     1149.46     17.25 o 
   6   3   2      365.26      366.08      6.73 o 
   7   3   2      761.90      750.78     21.35 o 
   8   3   2       28.92       20.83      5.21 o 
   9   3   2       45.94       35.92      6.25 o 
  10   3   2       20.41        7.29      5.21 o 
  11   3   2       60.53       73.41      9.37 o 
 -10   4   2       93.74       97.88      8.85 o 
  -9   4   2       51.92       46.55      7.03 o 
  -8   4   2      335.26      322.72     10.97 o 
  -7   4   2       16.22       17.50      2.88 o 
  -6   4   2      185.38      195.47      7.38 o 
  -5   4   2      625.78      604.95     22.91 o 
  -4   4   2     2343.75     2368.66     41.29 o 
  -3   4   2      934.74      977.95     13.38 o 
  -2   4   2      197.22      186.67      3.38 o 
  -1   4   2      197.71      193.46      3.33 o 
   0   4   2     1383.33     1433.75     16.92 o 
   1   4   2      145.63      146.03      2.70 o 
   2   4   2      187.65      179.70      2.99 o 
   3   4   2      916.75      995.42     15.51 o 
   4   4   2     2397.42     2469.84     32.94 o 
   5   4   2      631.75      634.98     11.21 o 
   6   4   2      170.12      179.50      5.01 o 
   7   4   2       14.76       14.98      1.80 o 
   8   4   2      332.22      322.28     16.14 o 
   9   4   2       63.63       67.16      7.81 o 
  10   4   2       98.85      103.09     10.41 o 
 -10   5   2        6.56        1.56      4.17 o 
  -9   5   2        6.41        7.29      2.95 o 
  -8   5   2      105.12       97.23      5.86 o 
  -7   5   2      492.41      470.54     14.74 o 
  -6   5   2      316.34      309.06     10.88 o 
  -5   5   2       98.23       98.48      5.25 o 
  -4   5   2      284.40      284.87      5.26 o 
  -3   5   2     1473.80     1428.15     19.80 o 
  -2   5   2     1965.53     1920.63     27.51 o 
  -1   5   2     3263.99     3292.48     35.63 o 
   0   5   2       35.26       32.45      1.21 o 
   1   5   2     3185.55     3204.80     35.26 o 
   2   5   2     1892.79     1886.35     22.20 o 
   3   5   2     1567.36     1522.56     22.39 o 
   4   5   2      300.16      305.37      7.14 o 
   5   5   2       84.25       84.51      3.57 o 
   6   5   2      325.85      323.38      7.61 o 
   7   5   2      463.95      453.95      9.95 o 
   8   5   2      112.74      116.63      9.37 o 
   9   5   2        4.98        5.21      4.69 o 
  10   5   2       11.66       12.50      5.73 o 
 -10   6   2       41.30       32.80      6.25 o 
  -9   6   2       66.82       71.03      8.07 o 
  -8   6   2      230.68      225.22      9.86 o 
  -7   6   2        0.06       -1.60      2.37 o 
  -6   6   2       38.51       33.22      3.85 o 
  -5   6   2      325.91      317.82      9.21 o 
  -4   6   2      908.34      932.44     14.21 o 
  -3   6   2      512.82      503.81      8.40 o 
  -2   6   2      923.29      934.94     14.72 o 
  -1   6   2     1196.51     1165.98     16.36 o 
   0   6   2       39.97       31.70      1.40 o 
   1   6   2     1148.23     1126.34     13.33 o 
   2   6   2      943.36      948.32     11.17 o 
   3   6   2      499.35      496.54      9.86 o 
   4   6   2      908.98      886.05     17.91 o 
   5   6   2      361.16      359.97      8.36 o 
   6   6   2       28.43       31.10      2.66 o 
   7   6   2        0.66        0.83      1.72 o 
   8   6   2      234.03      251.59     10.53 o 
   9   6   2       78.65       79.66      9.37 o 
  10   6   2       39.03       36.97      7.29 o 
 -10   7   2       20.49       18.22      6.25 o 
  -9   7   2        0.78        4.69      4.17 o 
  -8   7   2       53.20       52.35      5.63 o 
  -7   7   2       97.84       96.83      6.63 o 
  -6   7   2      163.04      157.21      6.04 o 
  -5   7   2      340.84      352.41      7.28 o 
  -4   7   2      276.51      272.48      6.26 o 
  -3   7   2      394.30      378.63      6.94 o 
  -2   7   2     1880.51     1814.64     26.90 o 
  -1   7   2      877.13      864.87     11.34 o 
   0   7   2        5.51        4.93      0.91 o 
   1   7   2      862.95      865.11     11.09 o 
   2   7   2     1864.04     1803.92     22.96 o 
   3   7   2      361.41      350.20      7.61 o 
   4   7   2      289.88      280.60      7.52 o 
   5   7   2      313.19      314.95      8.43 o 
   6   7   2      159.72      152.55      5.38 o 
   7   7   2       95.40       98.08      4.55 o 
   8   7   2       51.37       57.45      4.44 o 
   9   7   2        1.47        4.06      2.60 o 
  10   7   2       22.27       26.03      6.77 o 
  -9   8   2       77.87       89.55      9.37 o 
  -8   8   2      167.81      158.80     11.97 o 
  -7   8   2       15.69       13.73      3.06 o 
  -6   8   2       21.16       20.51      3.17 o 
  -5   8   2       27.20       29.25      2.46 o 
  -4   8   2       83.39       80.55      6.86 o 
  -3   8   2      360.23      323.84      6.69 o 
  -2   8   2       41.43       38.46      2.32 o 
  -1   8   2      582.54      565.77      8.97 o 
   0   8   2      144.88      137.17      3.17 o 
   1   8   2      598.81      601.06      8.21 o 
   2   8   2       34.24       35.18      2.10 o 
   3   8   2      374.14      347.75      7.63 o 
   4   8   2       97.50       91.27      4.51 o 
   5   8   2       49.25       49.54      3.56 o 
   6   8   2       22.70       22.55      2.85 o 
   7   8   2       19.58       24.40      2.97 o 
   8   8   2      176.14      181.48      5.86 o 
   9   8   2       78.70       81.47      7.17 o 
  -9   9   2        3.86        1.04      4.69 o 
  -8   9   2       55.99       49.98      7.81 o 
  -7   9   2       37.59       36.96      8.34 o 
  -6   9   2      356.26      365.13      9.15 o 
  -5   9   2      118.35      118.31      4.38 o 
  -4   9   2      108.20      115.38      4.49 o 
  -3   9   2      345.94      346.35      7.10 o 
  -2   9   2      574.10      590.32     10.89 o 
  -1   9   2       97.19       98.20      3.79 o 
   0   9   2       80.07       88.60      3.32 o 
   1   9   2       99.23       98.53      3.21 o 
   2   9   2      620.83      644.44     10.27 o 
   3   9   2      314.65      309.94      7.70 o 
   4   9   2      124.50      125.79      5.22 o 
   5   9   2      105.25      111.32      5.16 o 
   6   9   2      352.87      350.82      9.60 o 
   7   9   2       40.64       39.52      5.71 o 
   8   9   2       51.57       55.07      6.26 o 
   9   9   2        4.91        1.66      3.85 o 
  -8  10   2       14.23        1.29      3.85 o 
  -7  10   2       23.77       22.20      4.59 o 
  -6  10   2        0.61       -0.64      2.15 o 
  -5  10   2       52.88       56.62      3.64 o 
  -4  10   2        8.15        5.33      2.05 o 
  -3  10   2      331.53      324.23      7.21 o 
  -2  10   2       22.51       27.01      2.63 o 
  -1  10   2      226.94      229.21      6.34 o 
   0  10   2      533.86      502.02      9.54 o 
   1  10   2      246.24      246.92      5.89 o 
   2  10   2       20.36       22.53      2.15 o 
   3  10   2      351.46      340.28      9.39 o 
   4  10   2        5.93        3.77      2.34 o 
   5  10   2       65.16       66.61      4.73 o 
   6  10   2        0.13        1.45      2.38 o 
   7  10   2       26.49       20.93      4.95 o 
   8  10   2       17.33       18.82      7.29 o 
  -7  11   2        2.07        8.69      5.21 o 
  -6  11   2      164.13      170.73      6.80 o 
  -5  11   2        9.12        9.85      2.46 o 
  -4  11   2       22.82       24.00      2.84 o 
  -3  11   2       87.87       92.95      5.70 o 
  -2  11   2      349.72      356.43      8.41 o 
  -1  11   2       11.56        8.87      2.25 o 
   0  11   2        9.12        3.70      2.08 o 
   1  11   2       10.63       10.34      2.65 o 
   2  11   2      381.34      375.17      9.04 o 
   3  11   2       83.38       80.23      4.42 o 
   4  11   2       28.08       32.70      3.53 o 
   5  11   2       11.79        7.96      2.77 o 
   6  11   2      156.42      177.24      9.75 o 
   7  11   2        2.07        3.55      4.22 o 
  -6  12   2        4.68       -0.30      3.20 o 
  -5  12   2       95.29      111.13      6.91 o 
  -4  12   2        0.78        1.91      3.01 o 
  -3  12   2       26.68       29.57      3.63 o 
  -2  12   2        8.57        9.64      2.40 o 
  -1  12   2      170.25      182.20      6.55 o 
   0  12   2      105.19       81.59      5.55 o 
   1  12   2      175.08      194.96      9.39 o 
   2  12   2       10.09       11.36      3.17 o 
   3  12   2       33.18       34.79      4.88 o 
   4  12   2        0.77        0.83      2.33 o 
   5  12   2       95.78       99.04      8.23 o 
   6  12   2        5.01        6.29      4.59 o 
  -5  13   2        5.97        1.76      3.37 o 
  -4  13   2       15.21       13.20      3.81 o 
  -3  13   2        3.58        3.60      3.14 o 
  -2  13   2      147.00      167.12      6.43 o 
  -1  13   2        5.23        2.93      3.04 o 
   0  13   2        0.06       -1.70      2.87 o 
   1  13   2        5.38        6.62      2.98 o 
   2  13   2      151.35      172.01      9.76 o 
   3  13   2        3.81       -1.75      3.64 o 
   4  13   2       17.03       15.62      4.79 o 
   5  13   2        5.73        7.29      4.42 o 
  -3  14   2       34.68       34.21      5.49 o 
  -2  14   2        1.16        8.16      3.31 o 
  -1  14   2       59.33       70.97      6.63 o 
   0  14   2        7.48       15.10      4.42 o 
   1  14   2       55.92       60.40      8.85 o 
   2  14   2        1.76        4.17      5.73 o 
   3  14   2       35.20       42.69      8.33 o 
   1   0   3     7052.93     7466.20    104.44 o 
   2   0   3       37.34       30.80      1.63 o 
   3   0   3     6562.05     6716.07    102.65 o 
   4   0   3        2.20        3.21      0.89 o 
   5   0   3     3736.34     3721.09     51.06 o 
   6   0   3      253.23      259.63      5.75 o 
   7   0   3      220.95      222.32      6.43 o 
   8   0   3       18.59       15.81      2.26 o 
   9   0   3      645.32      650.20     15.07 o 
  10   0   3        0.06       -2.08      4.17 o 
  11   0   3       48.22       54.15      8.85 o 
 -11   1   3       15.72       15.10      5.21 o 
 -10   1   3      302.28      276.99     14.06 o 
  -9   1   3      201.51      196.80      6.28 o 
  -8   1   3      252.97      253.20      7.42 o 
  -7   1   3       49.58       46.66      4.13 o 
  -6   1   3     1317.56     1348.18     23.09 o 
  -5   1   3      324.59      314.94      7.34 o 
  -4   1   3      816.43      858.21     14.31 o 
  -3   1   3      294.45      305.89      6.14 o 
  -2   1   3     4402.45     4763.81     72.20 o 
  -1   1   3        6.24        8.44      0.75 o 
   0   1   3      152.52      151.41      2.94 o 
   1   1   3        1.61        2.64      0.58 o 
   2   1   3     4370.67     4800.30     66.45 o 
   3   1   3      327.38      338.16      5.48 o 
   4   1   3      787.54      830.44     12.66 o 
   5   1   3      357.80      351.14      5.78 o 
   6   1   3     1263.77     1280.21     27.17 o 
   7   1   3       48.50       50.41      4.00 o 
   8   1   3      275.89      273.56      9.49 o 
   9   1   3      202.59      166.61     11.97 o 
  10   1   3      303.96      295.73     16.66 o 
  11   1   3       17.95       26.03      6.77 o 
 -11   2   3       17.22       23.43      5.21 o 
 -10   2   3       50.36       45.30      5.73 o 
  -9   2   3      491.16      503.84     14.67 o 
  -8   2   3      117.66      110.21      8.07 o 
  -7   2   3       19.18       20.83      2.50 o 
  -6   2   3      246.73      239.92      6.03 o 
  -5   2   3     2392.04     2459.58     41.38 o 
  -4   2   3      358.88      354.82      7.89 o 
  -3   2   3      671.23      704.34     11.66 o 
  -2   2   3      555.37      554.10      8.77 o 
  -1   2   3     4875.02     5330.93     73.91 o 
   0   2   3        9.23        8.73      0.78 o 
   1   2   3     4760.45     5229.47     63.89 o 
   2   2   3      625.73      620.26      7.99 o 
   3   2   3      620.52      678.84      9.88 o 
   4   2   3      370.76      363.87      6.31 o 
   5   2   3     2452.66     2477.83     38.15 o 
   6   2   3      245.97      249.73      7.00 o 
   7   2   3       18.77       16.14      2.74 o 
   8   2   3      124.92      122.87      5.75 o 
   9   2   3      504.59      472.23     22.39 o 
  10   2   3       47.84       50.50      7.81 o 
  11   2   3       17.69        9.89      5.73 o 
 -11   3   3       31.24       18.22      5.21 o 
 -10   3   3      141.56      154.70      6.80 o 
  -9   3   3      133.95      130.43      6.37 o 
  -8   3   3      130.41      123.96      6.00 o 
  -7   3   3      152.34      147.37      7.81 o 
  -6   3   3      472.90      487.93     13.13 o 
  -5   3   3       55.38       52.66      2.61 o 
  -4   3   3     1145.97     1233.67     21.75 o 
  -3   3   3      257.08      277.39      5.11 o 
  -2   3   3     2424.23     2453.64     35.94 o 
  -1   3   3      625.14      653.55      9.59 o 
   0   3   3      127.58      130.13      2.22 o 
   1   3   3      560.70      585.11      7.78 o 
   2   3   3     2597.67     2645.38     33.73 o 
   3   3   3      218.28      248.21      4.55 o 
   4   3   3     1088.05     1176.55     16.79 o 
   5   3   3       45.82       43.35      2.36 o 
   6   3   3      403.94      419.32     10.81 o 
   7   3   3      173.79      184.54      7.34 o 
   8   3   3      153.98      142.28      7.03 o 
   9   3   3      137.48      144.74     10.93 o 
  10   3   3      148.97      148.39     11.97 o 
  11   3   3       33.53       36.97      7.81 o 
 -10   4   3       61.83       58.31      6.77 o 
  -9   4   3      278.65      294.62     10.60 o 
  -8   4   3      153.62      147.37      6.88 o 
  -7   4   3        2.03        2.56      2.34 o 
  -6   4   3      128.22      119.23      5.49 o 
  -5   4   3      992.84      986.13     20.97 o 
  -4   4   3      559.40      537.14     12.26 o 
  -3   4   3      806.61      816.26     10.46 o 
  -2   4   3      326.38      336.15      5.15 o 
  -1   4   3     1880.39     1866.58     27.43 o 
   0   4   3     2042.86     2114.57     24.79 o 
   1   4   3     1923.61     1884.90     20.68 o 
   2   4   3      284.90      299.07      4.90 o 
   3   4   3      765.64      791.53     11.91 o 
   4   4   3      559.47      545.91      8.56 o 
   5   4   3     1004.37      998.11     16.74 o 
   6   4   3      123.03      119.29      3.39 o 
   7   4   3        3.90        3.51      1.99 o 
   8   4   3      159.94      151.77      6.88 o 
   9   4   3      274.37      262.41     15.62 o 
  10   4   3       65.81       60.92      8.85 o 
 -10   5   3       48.62       49.98      6.77 o 
  -9   5   3       89.00       94.98      6.00 o 
  -8   5   3      296.90      276.81     10.74 o 
  -7   5   3      158.56      155.28      7.38 o 
  -6   5   3      322.45      315.75     11.01 o 
  -5   5   3       28.73       28.95      2.62 o 
  -4   5   3      171.40      166.57      3.95 o 
  -3   5   3      655.41      666.29      9.25 o 
  -2   5   3      692.66      611.37      9.84 o 
  -1   5   3     1304.11     1315.08     21.46 o 
   0   5   3       95.91       87.12      1.93 o 
   1   5   3     1238.52     1245.76     14.46 o 
   2   5   3      783.84      730.27      9.04 o 
   3   5   3      559.89      570.84      9.52 o 
   4   5   3      185.76      187.68      4.80 o 
   5   5   3       34.26       37.93      2.60 o 
   6   5   3      342.15      338.04      7.94 o 
   7   5   3      183.74      176.81      5.13 o 
   8   5   3      298.83      296.02      9.15 o 
   9   5   3       90.38       99.44     10.41 o 
  10   5   3       53.40       51.54      8.33 o 
 -10   6   3       47.88       56.23      7.81 o 
  -9   6   3      101.39      108.82      8.85 o 
  -8   6   3      161.89      165.24      8.13 o 
  -7   6   3       36.34       35.92      4.24 o 
  -6   6   3      163.57      154.82     15.62 o 
  -5   6   3      308.28      321.25      7.64 o 
  -4   6   3      501.25      481.29      7.40 o 
  -3   6   3      928.31      884.23     13.56 o 
  -2   6   3       20.63       17.78      1.42 o 
  -1   6   3      446.12      452.27      6.58 o 
   0   6   3      234.12      208.50      3.28 o 
   1   6   3      524.18      538.48      6.59 o 
   2   6   3       25.12       26.37      1.51 o 
   3   6   3      920.27      877.14     15.72 o 
   4   6   3      502.65      476.26     10.70 o 
   5   6   3      324.95      327.68      8.27 o 
   6   6   3      169.66      168.77      5.47 o 
   7   6   3       42.46       42.95      3.16 o 
   8   6   3      175.36      174.32      5.20 o 
   9   6   3       83.47       91.63     10.41 o 
  10   6   3       48.52       60.40      9.37 o 
  -9   7   3       38.51       37.49      6.25 o 
  -8   7   3      181.77      166.45     13.02 o 
  -7   7   3      310.40      310.64     12.13 o 
  -6   7   3      133.82      126.80      7.29 o 
  -5   7   3       89.89       82.48      4.02 o 
  -4   7   3      703.77      684.38     11.25 o 
  -3   7   3      491.52      462.41      7.97 o 
  -2   7   3      712.87      699.18     10.71 o 
  -1   7   3      271.23      273.57      5.02 o 
   0   7   3        4.99        3.59      0.88 o 
   1   7   3      253.62      258.78      4.18 o 
   2   7   3      798.85      800.50      9.92 o 
   3   7   3      450.94      414.80      9.17 o 
   4   7   3      724.59      706.64     14.70 o 
   5   7   3      102.06      100.30      4.34 o 
   6   7   3      137.32      134.60      5.07 o 
   7   7   3      324.74      312.25      8.32 o 
   8   7   3      182.98      180.82      5.87 o 
   9   7   3       37.37       36.20      5.15 o 
  -9   8   3       35.28       35.40      6.77 o 
  -8   8   3       85.91       80.70      8.85 o 
  -7   8   3      129.03      125.96     12.24 o 
  -6   8   3      126.22      123.88      5.92 o 
  -5   8   3      175.66      167.29      4.97 o 
  -4   8   3      599.87      594.65     10.27 o 
  -3   8   3      118.38      110.63      3.56 o 
  -2   8   3       83.95       79.96      3.20 o 
  -1   8   3      428.54      426.73      7.25 o 
   0   8   3      743.63      682.96      9.32 o 
   1   8   3      440.82      444.67      6.62 o 
   2   8   3       77.29       73.96      2.61 o 
   3   8   3       91.72       87.59      3.57 o 
   4   8   3      619.57      584.10     13.28 o 
   5   8   3      216.19      207.37      6.36 o 
   6   8   3      132.31      122.75      5.20 o 
   7   8   3      134.95      132.36      5.44 o 
   8   8   3       87.11       90.57      4.70 o 
   9   8   3       24.58       31.77      5.15 o 
  -8   9   3       28.29       18.74      6.25 o 
  -7   9   3      157.40      149.49      7.32 o 
  -6   9   3       35.96       36.85      3.46 o 
  -5   9   3       12.89       12.80      2.12 o 
  -4   9   3      278.74      283.00      7.10 o 
  -3   9   3      589.92      559.48     10.15 o 
  -2   9   3      116.22      113.09      4.11 o 
  -1   9   3      294.83      289.70      6.47 o 
   0   9   3        0.54       -0.42      1.35 o 
   1   9   3      301.24      299.37      5.25 o 
   2   9   3      121.17      114.97      3.72 o 
   3   9   3      580.08      553.77     11.36 o 
   4   9   3      286.50      283.51      8.35 o 
   5   9   3        7.83        6.48      2.38 o 
   6   9   3       35.12       41.51      3.64 o 
   7   9   3      178.11      189.07      6.63 o 
   8   9   3       29.37       35.71      5.52 o 
  -8  10   3       57.16       62.01      7.29 o 
  -7  10   3       37.69       30.68      4.96 o 
  -6  10   3       96.40      110.57      5.67 o 
  -5  10   3       33.48       31.76      2.95 o 
  -4  10   3      184.43      185.26      5.84 o 
  -3  10   3        4.04        3.30      1.81 o 
  -2  10   3      184.85      187.81      5.60 o 
  -1  10   3        6.86        9.19      2.06 o 
   0  10   3      524.50      524.22      9.83 o 
   1  10   3        2.84        3.21      1.56 o 
   2  10   3      181.72      189.43      5.40 o 
   3  10   3        5.90        3.93      2.14 o 
   4  10   3      190.18      189.44      6.85 o 
   5  10   3       37.11       31.47      3.49 o 
   6  10   3       97.29      105.53      5.75 o 
   7  10   3       37.50       34.63      5.52 o 
   8  10   3       52.34       64.11      7.29 o 
  -7  11   3       90.09       92.79      7.76 o 
  -6  11   3       47.50       43.24      3.27 o 
  -5  11   3       10.39        7.97      2.31 o 
  -4  11   3        6.51        4.35      2.36 o 
  -3  11   3      241.48      240.60      6.53 o 
  -2  11   3       83.32       81.32      4.19 o 
  -1  11   3      111.91      113.60      4.64 o 
   0  11   3       79.39       78.62      5.21 o 
   1  11   3      111.68      119.17      5.43 o 
   2  11   3       72.39       71.99      4.73 o 
   3  11   3      234.47      225.15      6.81 o 
   4  11   3        3.92        2.56      2.53 o 
   5  11   3       12.38       12.93      3.02 o 
   6  11   3       47.22       43.59      6.23 o 
   7  11   3       96.36      101.63      8.28 o 
  -6  12   3       37.77       32.26      5.65 o 
  -5  12   3        0.55       -0.02      2.75 o 
  -4  12   3      117.70      129.77      6.78 o 
  -3  12   3        9.43       16.25      2.61 o 
  -2  12   3        4.32        5.72      2.23 o 
  -1  12   3       25.34       24.72      3.12 o 
   0  12   3      117.05      148.38     12.76 o 
   1  12   3       21.10       25.27      3.23 o 
   2  12   3        5.29        9.69      3.85 o 
   3  12   3       10.12       10.05      2.95 o 
   4  12   3      113.74      132.84      7.82 o 
   5  12   3        0.22       -1.42      4.17 o 
   6  12   3       38.44       40.84      6.07 o 
  -5  13   3       16.12       11.09      3.89 o 
  -4  13   3        7.63        3.04      3.28 o 
  -3  13   3       53.79       61.87      5.38 o 
  -2  13   3        5.64        7.57      3.20 o 
  -1  13   3       52.82       48.47      4.10 o 
   0  13   3        2.24        1.24      2.87 o 
   1  13   3       50.10       49.09      4.28 o 
   2  13   3        5.83        6.68      4.22 o 
   3  13   3       50.91       52.72     11.71 o 
   4  13   3        7.73       -0.15      3.85 o 
   5  13   3       18.54       19.26      7.81 o 
  -3  14   3        5.10        4.17      6.77 o 
  -2  14   3        2.52       -0.02      3.10 o 
  -1  14   3        2.00       -3.68      3.68 o 
   0  14   3       41.35       44.01      5.52 o 
   1  14   3        2.14       -2.08      5.21 o 
   2  14   3        3.21        8.33      5.73 o 
   3  14   3        4.56        8.85      6.25 o 
   0   0   4    13746.55    14706.30    289.74 o 
   1   0   4     6537.68     6861.68     94.63 o 
   2   0   4      214.70      223.21      4.48 o 
   3   0   4       28.86       33.98      1.64 o 
   4   0   4      843.19      806.98     13.94 o 
   5   0   4      227.16      218.17      6.75 o 
   6   0   4     1183.50     1166.27     18.38 o 
   7   0   4      261.94      258.76      7.28 o 
   8   0   4      270.86      255.21      7.42 o 
   9   0   4        7.58        4.10      2.00 o 
  10   0   4       48.36       49.46      8.33 o 
  11   0   4       24.35       20.31      6.77 o 
 -10   1   4       25.30       24.02      3.11 o 
  -9   1   4        7.62        2.31      2.12 o 
  -8   1   4       32.27       35.13      3.87 o 
  -7   1   4      537.76      509.74     12.03 o 
  -6   1   4       50.98       51.40      3.21 o 
  -5   1   4      574.65      575.08     13.64 o 
  -4   1   4     1054.87     1095.97     18.06 o 
  -3   1   4     5676.68     5699.03     79.55 o 
  -2   1   4     5617.96     6187.20     94.03 o 
  -1   1   4      629.00      666.70      8.63 o 
   0   1   4      109.88      109.06      2.21 o 
   1   1   4      542.85      582.52      8.72 o 
   2   1   4     5733.81     6298.73     86.40 o 
   3   1   4     5823.95     5910.30     74.15 o 
   4   1   4     1026.62     1060.21     16.04 o 
   5   1   4      607.88      616.51     11.43 o 
   6   1   4       38.67       32.40      2.80 o 
   7   1   4      508.84      508.73     17.18 o 
   8   1   4       24.04       22.79      3.48 o 
   9   1   4        8.75        8.20      4.69 o 
  10   1   4       26.75       21.35      6.25 o 
  11   1   4       96.72       82.26     10.41 o 
 -11   2   4       19.53       11.45      4.69 o 
 -10   2   4      102.44      106.70      6.25 o 
  -9   2   4        7.64        5.36      2.50 o 
  -8   2   4      249.44      253.01      8.37 o 
  -7   2   4      102.81      100.49      4.42 o 
  -6   2   4      357.13      368.94      8.36 o 
  -5   2   4      376.10      378.75     11.38 o 
  -4   2   4     3112.14     3182.98     55.40 o 
  -3   2   4      772.92      790.44     15.79 o 
  -2   2   4      458.56      438.33      8.03 o 
  -1   2   4      643.43      653.52     10.90 o 
   0   2   4      605.91      544.85      6.84 o 
   1   2   4      637.41      644.83      9.34 o 
   2   2   4      424.49      404.53      5.87 o 
   3   2   4      679.46      719.30      9.71 o 
   4   2   4     2990.19     3055.09     43.92 o 
   5   2   4      369.77      367.54      7.88 o 
   6   2   4      331.51      329.86      9.19 o 
   7   2   4       95.20       94.58      4.38 o 
   8   2   4      218.09      216.16      9.18 o 
   9   2   4        7.22       14.22      2.99 o 
  10   2   4      115.66      115.58     11.45 o 
  11   2   4       23.05       15.10      6.25 o 
 -11   3   4       83.44       89.55      8.33 o 
 -10   3   4       13.66       20.31      4.69 o 
  -9   3   4       10.27        3.72      2.50 o 
  -8   3   4      116.03      115.15      5.49 o 
  -7   3   4      659.44      635.99     17.64 o 
  -6   3   4       82.38       75.59      3.02 o 
  -5   3   4      385.44      397.06      9.24 o 
  -4   3   4      369.49      363.75      7.16 o 
  -3   3   4      649.82      714.11     17.67 o 
  -2   3   4     1178.88     1190.09     21.90 o 
  -1   3   4     2663.65     2653.69     34.04 o 
   0   3   4      557.54      564.56      7.66 o 
   1   3   4     2536.06     2537.88     30.00 o 
   2   3   4     1213.93     1211.92     15.43 o 
   3   3   4      842.51      914.59     11.62 o 
   4   3   4      359.84      366.14      6.01 o 
   5   3   4      410.08      399.34     10.08 o 
   6   3   4       80.21       73.49      3.88 o 
   7   3   4      634.12      624.72     15.01 o 
   8   3   4      100.08       93.80     10.93 o 
   9   3   4       12.49        8.33      4.43 o 
  10   3   4       15.29       16.14      5.73 o 
  11   3   4       83.78       76.01     10.41 o 
 -10   4   4       55.36       61.44      6.77 o 
  -9   4   4       57.49       64.71      5.00 o 
  -8   4   4      205.60      216.01     13.80 o 
  -7   4   4       34.15       32.94      3.47 o 
  -6   4   4      180.76      171.99      6.45 o 
  -5   4   4      263.41      254.69      7.12 o 
  -4   4   4      876.34      843.52     15.61 o 
  -3   4   4      814.43      817.76     12.44 o 
  -2   4   4      342.12      363.03      5.20 o 
  -1   4   4      181.37      178.57      3.33 o 
   0   4   4     1881.01     1880.81     21.02 o 
   1   4   4      200.80      199.70      3.07 o 
   2   4   4      302.76      333.04      5.36 o 
   3   4   4      812.77      830.44     11.46 o 
   4   4   4      896.19      873.96     15.30 o 
   5   4   4      275.75      271.91      5.79 o 
   6   4   4      159.52      153.90      5.91 o 
   7   4   4       33.20       34.63      3.20 o 
   8   4   4      181.85      184.88      6.86 o 
   9   4   4       67.76       64.78      4.81 o 
  10   4   4       60.37       56.75      8.85 o 
 -10   5   4       11.15       15.10      4.69 o 
  -9   5   4       10.62       11.57      3.25 o 
  -8   5   4      147.27      137.71      6.74 o 
  -7   5   4      117.57      116.30      7.29 o 
  -6   5   4      213.78      199.67      7.92 o 
  -5   5   4      117.83      115.61      4.49 o 
  -4   5   4      319.26      318.97      6.84 o 
  -3   5   4     1508.58     1454.99     20.95 o 
  -2   5   4     1895.94     1859.91     29.64 o 
  -1   5   4     1202.79     1209.61     21.37 o 
   0   5   4        0.54        0.18      0.56 o 
   1   5   4     1292.31     1289.03     14.48 o 
   2   5   4     1831.20     1826.70     22.11 o 
   3   5   4     1473.11     1434.84     24.14 o 
   4   5   4      317.58      318.38      7.09 o 
   5   5   4      105.99      110.76      4.10 o 
   6   5   4      222.62      215.22      5.96 o 
   7   5   4      102.10      107.33      5.17 o 
   8   5   4      134.44      125.19      5.79 o 
   9   5   4       11.92       14.59      2.71 o 
  10   5   4       11.95        4.69      5.73 o 
 -10   6   4       20.42       19.26      5.21 o 
  -9   6   4       21.11       17.70      4.69 o 
  -8   6   4      130.54      132.67      8.07 o 
  -7   6   4       43.07       44.75      5.47 o 
  -6   6   4       30.23       26.32      3.38 o 
  -5   6   4       60.84       70.04      4.85 o 
  -4   6   4       91.56       87.21      2.63 o 
  -3   6   4      316.12      324.76      6.08 o 
  -2   6   4      258.50      254.68      4.74 o 
  -1   6   4      706.90      700.71      8.22 o 
   0   6   4     2237.66     2173.03     25.62 o 
   1   6   4      654.99      642.27      8.37 o 
   2   6   4      220.30      229.04      4.28 o 
   3   6   4      312.75      322.58      7.35 o 
   4   6   4       61.01       56.43      3.57 o 
   5   6   4       69.84       66.03      3.63 o 
   6   6   4       32.10       31.45      2.79 o 
   7   6   4       47.23       46.55      3.13 o 
   8   6   4      124.40      132.52      6.04 o 
   9   6   4       29.15       25.59      3.13 o 
  10   6   4       21.18       15.62      6.77 o 
  -9   7   4       44.06       35.92      6.77 o 
  -8   7   4       68.15       65.99      6.51 o 
  -7   7   4      172.02      182.75      8.88 o 
  -6   7   4      110.91      107.19      5.41 o 
  -5   7   4       92.99       89.95      4.05 o 
  -4   7   4      224.68      223.58      4.96 o 
  -3   7   4      146.01      140.42      3.89 o 
  -2   7   4     1793.53     1755.72     24.50 o 
  -1   7   4      200.71      186.16      4.12 o 
   0   7   4      226.03      235.61      4.24 o 
   1   7   4      213.80      206.32      3.76 o 
   2   7   4     1809.02     1808.44     24.58 o 
   3   7   4      141.12      135.62      4.57 o 
   4   7   4      234.45      234.34      6.81 o 
   5   7   4       92.62       85.11      4.34 o 
   6   7   4      108.43      112.45      4.67 o 
   7   7   4      183.86      197.40      6.37 o 
   8   7   4       57.56       57.48      3.58 o 
   9   7   4       42.78       48.85      5.86 o 
  -9   8   4       30.54       33.32      6.77 o 
  -8   8   4       50.38       53.11      7.29 o 
  -7   8   4       87.01       78.12      6.63 o 
  -6   8   4        4.67        2.75      2.10 o 
  -5   8   4      152.70      155.85      5.60 o 
  -4   8   4      551.29      545.83      9.40 o 
  -3   8   4       81.81       86.86      3.39 o 
  -2   8   4      718.18      676.80     11.44 o 
  -1   8   4      177.10      174.66      4.31 o 
   0   8   4        1.28        0.59      1.24 o 
   1   8   4      182.51      178.95      3.49 o 
   2   8   4      692.29      660.86     10.53 o 
   3   8   4       73.56       71.30      3.88 o 
   4   8   4      486.49      486.24     12.00 o 
   5   8   4      159.15      159.35      6.16 o 
   6   8   4        7.06        7.03      2.34 o 
   7   8   4       94.87       86.68      4.80 o 
   8   8   4       45.05       44.32      4.29 o 
   9   8   4       30.11       37.13      5.70 o 
  -8   9   4       64.09       69.77      8.85 o 
  -7   9   4       93.75       75.93      8.07 o 
  -6   9   4      292.42      301.36      8.66 o 
  -5   9   4       81.30       80.32      3.62 o 
  -4   9   4       18.34       18.86      2.02 o 
  -3   9   4       16.80       21.08      2.24 o 
  -2   9   4      655.00      637.26     12.36 o 
  -1   9   4       57.40       55.38      3.94 o 
   0   9   4        5.38        1.72      1.50 o 
   1   9   4       55.08       57.38      2.47 o 
   2   9   4      702.66      679.52     10.90 o 
   3   9   4        7.82        7.63      2.53 o 
   4   9   4       26.46       25.08      3.04 o 
   5   9   4       84.61       80.95      5.41 o 
   6   9   4      287.55      299.90      8.89 o 
   7   9   4      105.31      100.15      5.20 o 
   8   9   4       54.12       58.77      6.63 o 
  -8  10   4        3.57        3.64      5.21 o 
  -7  10   4       42.85       32.40      5.06 o 
  -6  10   4       32.98       32.07      3.68 o 
  -5  10   4      200.16      203.56      7.29 o 
  -4  10   4       93.70       96.03      4.40 o 
  -3  10   4       73.70       61.83      3.48 o 
  -2  10   4      208.34      226.45      6.16 o 
  -1  10   4       39.68       41.94      3.04 o 
   0  10   4        7.37        6.17      1.89 o 
   1  10   4       62.36       68.19      3.34 o 
   2  10   4      213.59      225.78      7.27 o 
   3  10   4       81.68       70.32      4.03 o 
   4  10   4       80.99       80.87      5.07 o 
   5  10   4      201.20      211.76      8.19 o 
   6  10   4       38.38       33.22      3.69 o 
   7  10   4       44.78       40.70      5.70 o 
   8  10   4        2.02        1.79      6.77 o 
  -7  11   4        0.01        1.24      3.28 o 
  -6  11   4      157.58      146.10      6.46 o 
  -5  11   4       42.18       45.50      3.45 o 
  -4  11   4       15.87       15.91      2.85 o 
  -3  11   4       37.94       40.64      3.25 o 
  -2  11   4      227.39      229.60      6.67 o 
  -1  11   4       18.96       21.28      2.87 o 
   0  11   4        0.52       -0.49      2.15 o 
   1  11   4       19.79       26.39      3.09 o 
   2  11   4      261.54      276.35      8.78 o 
   3  11   4       35.74       33.76      3.56 o 
   4  11   4       17.76       15.54      3.17 o 
   5  11   4       46.55       51.72      4.41 o 
   6  11   4      154.29      155.13      9.12 o 
   7  11   4        0.21       -2.60      4.05 o 
  -6  12   4       17.18       16.96      4.10 o 
  -5  12   4       78.39       87.80      6.95 o 
  -4  12   4       18.51       16.51      3.70 o 
  -3  12   4       37.04       35.12      3.22 o 
  -2  12   4       47.67       45.37      3.55 o 
  -1  12   4      124.86      146.34      5.47 o 
   0  12   4        7.04        7.34      2.58 o 
   1  12   4      126.13      149.72      6.09 o 
   2  12   4       53.43       53.91      5.44 o 
   3  12   4       40.14       45.61      4.10 o 
   4  12   4       17.02       19.03      3.99 o 
   5  12   4       77.18       91.63     10.41 o 
   6  12   4       17.80       16.81      5.21 o 
  -5  13   4       15.55       10.82      4.81 o 
  -4  13   4        7.42        9.71      3.58 o 
  -3  13   4        1.82        2.60      2.82 o 
  -2  13   4       90.66       96.22      5.79 o 
  -1  13   4        6.33        8.49      2.85 o 
   0  13   4       10.27       10.84      3.51 o 
   1  13   4        7.59        7.52      4.13 o 
   2  13   4       96.36      106.73      8.51 o 
   3  13   4        1.21        2.26      4.24 o 
   4  13   4        7.49        2.08      4.05 o 
   5  13   4       16.14       14.06      7.29 o 
  -3  14   4       18.17       28.25      5.49 o 
  -2  14   4       17.39       23.37      4.10 o 
  -1  14   4       57.57       62.61      8.33 o 
   0  14   4        0.54        3.57      5.99 o 
   1  14   4       55.02       62.48      9.37 o 
   2  14   4       17.42       11.97      6.77 o 
   3  14   4       16.96       22.39      7.29 o 
   1   0   5      510.98      531.97      7.70 o 
   2   0   5      255.50      241.60      4.31 o 
   3   0   5        3.37        7.81      1.11 o 
   4   0   5     2560.20     2811.27     44.50 o 
   5   0   5     4044.81     4013.29     78.93 o 
   6   0   5      252.43      239.04     14.50 o 
   7   0   5       56.48       54.79      2.84 o 
   8   0   5      529.14      521.45     12.87 o 
   9   0   5      954.00      911.23     26.51 o 
  10   0   5       30.12       31.73      4.24 o 
  11   0   5       11.32       18.74      6.77 o 
 -10   1   5       47.98       47.50      4.17 o 
  -9   1   5       27.07       20.84      2.69 o 
  -8   1   5        9.93       14.28      2.09 o 
  -7   1   5      137.22      132.97      7.17 o 
  -6   1   5     1302.31     1261.01     26.95 o 
  -5   1   5      496.80      481.07     11.53 o 
  -4   1   5      517.32      565.47     10.03 o 
  -3   1   5      714.29      750.44     13.10 o 
  -2   1   5      999.70     1013.52     14.82 o 
  -1   1   5      278.32      295.34      4.30 o 
   0   1   5      444.43      512.39      7.52 o 
   1   1   5      222.61      241.67      4.68 o 
   2   1   5      954.95      993.54     12.85 o 
   3   1   5      759.01      801.63     11.72 o 
   4   1   5      516.08      568.21      9.22 o 
   5   1   5      498.58      466.77      9.45 o 
   6   1   5     1311.34     1269.38     22.73 o 
   7   1   5      136.81      145.56      5.57 o 
   8   1   5       12.84       11.43      4.43 o 
   9   1   5       30.46       28.88      6.25 o 
  10   1   5       47.04       45.67      4.72 o 
  11   1   5        4.34        5.73      5.73 o 
 -11   2   5       12.87       10.41      4.17 o 
 -10   2   5       35.06       36.97      4.69 o 
  -9   2   5      537.74      527.49     15.76 o 
  -8   2   5      412.60      400.35     12.12 o 
  -7   2   5      107.22      101.53      8.85 o 
  -6   2   5      277.57      275.66     18.48 o 
  -5   2   5     1870.67     1806.42     47.07 o 
  -4   2   5      834.25      826.84     15.72 o 
  -3   2   5      778.49      845.42     19.42 o 
  -2   2   5      986.46      986.30     21.49 o 
  -1   2   5     3927.27     3924.31     51.60 o 
   0   2   5        3.34        4.25      1.30 o 
   1   2   5     4029.62     4017.26     45.56 o 
   2   2   5     1089.30     1076.18     13.54 o 
   3   2   5      903.63      954.80     11.30 o 
   4   2   5      808.85      835.23     13.00 o 
   5   2   5     1891.80     1872.03     32.24 o 
   6   2   5      266.17      264.37      7.99 o 
   7   2   5      105.92      101.58      6.64 o 
   8   2   5      411.50      394.01     10.90 o 
   9   2   5      555.95      537.85     17.29 o 
  10   2   5       34.43       31.72      7.55 o 
  11   2   5       12.86       11.45      6.25 o 
 -10   3   5       65.96       59.87      5.73 o 
  -9   3   5      122.63      121.41      6.25 o 
  -8   3   5       44.08       41.52      3.55 o 
  -7   3   5      121.70      112.13      4.89 o 
  -6   3   5      204.07      209.14      5.95 o 
  -5   3   5       72.39       65.34      2.86 o 
  -4   3   5      116.29      111.18      3.48 o 
  -3   3   5      134.48      141.70      3.84 o 
  -2   3   5     2558.56     2628.47     39.91 o 
  -1   3   5      329.21      304.22      4.55 o 
   0   3   5     1014.85     1098.69     15.15 o 
   1   3   5      314.29      292.66      4.41 o 
   2   3   5     2393.44     2500.68     33.91 o 
   3   3   5       98.30      107.68      2.51 o 
   4   3   5      149.43      149.33      3.21 o 
   5   3   5       82.79       76.81      4.36 o 
   6   3   5      218.19      218.96      8.53 o 
   7   3   5      119.40      124.42      5.20 o 
   8   3   5       39.50       37.88      4.02 o 
   9   3   5      133.72      141.68      7.49 o 
  10   3   5       62.60       56.75      8.85 o 
 -10   4   5       41.17       38.53      5.21 o 
  -9   4   5      293.18      318.07     11.13 o 
  -8   4   5      196.46      203.78     10.93 o 
  -7   4   5      142.88      134.81      6.06 o 
  -6   4   5      129.80      128.48      5.25 o 
  -5   4   5      304.30      297.42      7.90 o 
  -4   4   5       79.86       86.18      3.05 o 
  -3   4   5      436.47      446.46      8.51 o 
  -2   4   5      286.77      262.39      4.53 o 
  -1   4   5     2652.75     2651.32     32.65 o 
   0   4   5     1288.60     1329.27     15.95 o 
   1   4   5     2671.63     2646.64     33.11 o 
   2   4   5      292.75      270.82      5.56 o 
   3   4   5      505.38      521.48      7.33 o 
   4   4   5       57.15       61.37      2.50 o 
   5   4   5      309.58      300.26      6.18 o 
   6   4   5      120.86      121.00      5.30 o 
   7   4   5      144.96      126.68      5.61 o 
   8   4   5      191.50      192.36      8.77 o 
   9   4   5      308.64      320.08      9.88 o 
  10   4   5       41.65       43.73      8.33 o 
 -10   5   5       18.74       25.51      5.21 o 
  -9   5   5       79.69       80.18      6.77 o 
  -8   5   5      109.36      104.74     10.67 o 
  -7   5   5       92.66       86.98      5.36 o 
  -6   5   5      264.30      263.90      7.84 o 
  -5   5   5        9.27        9.22      1.93 o 
  -4   5   5       42.51       34.78      2.34 o 
  -3   5   5      264.94      233.82      4.40 o 
  -2   5   5     2457.75     2271.94     33.69 o 
  -1   5   5     1134.75     1134.69     17.17 o 
   0   5   5        2.10        0.94      0.76 o 
   1   5   5     1088.60     1084.13     12.84 o 
   2   5   5     2529.87     2387.61     29.39 o 
   3   5   5      229.87      195.73      4.29 o 
   4   5   5       29.35       24.55      2.11 o 
   5   5   5       15.98       19.62      2.06 o 
   6   5   5      266.80      270.56      6.88 o 
   7   5   5       87.63       84.86      4.99 o 
   8   5   5      105.82      103.16      5.47 o 
   9   5   5       84.59       83.71      5.05 o 
  10   5   5       17.62       17.89      4.59 o 
 -10   6   5       62.19       72.89      7.81 o 
  -9   6   5      182.24      199.93     11.45 o 
  -8   6   5      125.20      128.56      7.00 o 
  -7   6   5      102.46      103.44      6.45 o 
  -6   6   5        4.88        6.21      2.21 o 
  -5   6   5      230.11      226.54      7.43 o 
  -4   6   5      388.15      362.25      8.58 o 
  -3   6   5      277.74      273.09      5.65 o 
  -2   6   5       17.08       15.29      1.55 o 
  -1   6   5      444.44      424.08      7.11 o 
   0   6   5      819.90      819.23     10.79 o 
   1   6   5      430.18      429.41      6.17 o 
   2   6   5       23.36       19.75      1.63 o 
   3   6   5      324.70      312.17      6.02 o 
   4   6   5      404.39      369.79      8.82 o 
   5   6   5      240.78      238.29      6.76 o 
   6   6   5        4.20        5.89      1.89 o 
   7   6   5      106.83      101.78      4.13 o 
   8   6   5      118.94      116.95      6.00 o 
   9   6   5      182.41      207.54     10.12 o 
  10   6   5       64.15       71.01      7.34 o 
  -9   7   5       34.24       35.92      6.25 o 
  -8   7   5       78.96       78.43      6.36 o 
  -7   7   5      161.44      163.40      6.64 o 
  -6   7   5      117.45      127.06      5.92 o 
  -5   7   5      180.05      175.49      6.83 o 
  -4   7   5       23.48       23.09      2.52 o 
  -3   7   5      284.72      260.66      5.53 o 
  -2   7   5     1159.57     1112.09     19.27 o 
  -1   7   5      429.68      424.53      6.52 o 
   0   7   5      361.83      375.08      6.66 o 
   1   7   5      419.00      424.99      6.31 o 
   2   7   5     1149.26     1131.36     15.15 o 
   3   7   5      256.26      240.02      8.59 o 
   4   7   5       27.93       29.65      2.79 o 
   5   7   5      188.15      198.82      6.31 o 
   6   7   5      134.46      145.23      5.46 o 
   7   7   5      165.54      162.99      5.86 o 
   8   7   5       74.76       78.62      5.39 o 
   9   7   5       32.57       39.57      5.70 o 
  -9   8   5       47.94       45.82      7.29 o 
  -8   8   5       26.56       27.07      5.73 o 
  -7   8   5       64.38       64.11      4.88 o 
  -6   8   5       44.63       51.04      4.31 o 
  -5   8   5      127.33      134.62      5.23 o 
  -4   8   5      299.40      296.25      6.26 o 
  -3   8   5      479.47      464.87      8.95 o 
  -2   8   5       31.81       37.82      2.65 o 
  -1   8   5      332.67      324.18      7.09 o 
   0   8   5      590.77      596.28      9.09 o 
   1   8   5      393.66      396.60      6.31 o 
   2   8   5       25.52       29.60      2.13 o 
   3   8   5      536.72      512.39     10.63 o 
   4   8   5      301.18      294.86      8.35 o 
   5   8   5      118.72      111.48      5.01 o 
   6   8   5       49.55       53.99      4.01 o 
   7   8   5       68.75       72.22      4.45 o 
   8   8   5       24.10       22.89      3.35 o 
   9   8   5       46.82       44.34      6.26 o 
  -8   9   5       59.65       48.94      7.81 o 
  -7   9   5      123.16      128.26      6.81 o 
  -6   9   5       90.75       89.65      5.04 o 
  -5   9   5       61.15       63.65      4.21 o 
  -4   9   5       62.29       62.88      3.09 o 
  -3   9   5      733.61      728.23     13.48 o 
  -2   9   5      239.65      241.19      6.08 o 
  -1   9   5       75.43       78.54      3.77 o 
   0   9   5      129.30      130.37      3.93 o 
   1   9   5       72.30       74.81      2.99 o 
   2   9   5      215.39      224.20      5.18 o 
   3   9   5      713.73      733.15     16.02 o 
   4   9   5       71.30       71.62      4.57 o 
   5   9   5       54.66       56.59      4.46 o 
   6   9   5       96.82      101.48      5.46 o 
   7   9   5      122.26      127.06      8.59 o 
   8   9   5       57.67       49.74      6.77 o 
  -8  10   5        8.98        6.55      3.85 o 
  -7  10   5       78.93       81.24      5.71 o 
  -6  10   5       28.28       32.14      3.61 o 
  -5  10   5        2.96        4.40      1.83 o 
  -4  10   5      238.14      246.94      6.40 o 
  -3  10   5       50.84       51.46      3.35 o 
  -2  10   5       65.76       64.56      3.59 o 
  -1  10   5        8.93       11.11      2.12 o 
   0  10   5      429.59      427.73      9.23 o 
   1  10   5        8.50       12.03      2.07 o 
   2  10   5       58.28       52.15      3.53 o 
   3  10   5       49.30       53.37      5.59 o 
   4  10   5      225.67      229.46      7.86 o 
   5  10   5        2.82        3.50      2.53 o 
   6  10   5       30.61       33.77      5.33 o 
   7  10   5       75.68       64.79      6.80 o 
   8  10   5       11.84       13.83      4.96 o 
  -7  11   5      104.16      114.37      6.91 o 
  -6  11   5       36.76       37.17      3.98 o 
  -5  11   5       19.50       17.51      2.80 o 
  -4  11   5       65.40       71.77      4.57 o 
  -3  11   5      207.46      209.42      6.26 o 
  -2  11   5       11.71        7.17      2.30 o 
  -1  11   5       50.47       53.82      3.60 o 
   0  11   5        1.71        1.73      1.88 o 
   1  11   5       44.81       44.56      3.57 o 
   2  11   5       16.26       13.65      3.11 o 
   3  11   5      193.89      213.90      8.24 o 
   4  11   5       63.71       77.14      6.02 o 
   5  11   5       16.25       11.22      3.17 o 
   6  11   5       35.17       36.46      5.86 o 
   7  11   5      100.92      102.83      8.65 o 
  -6  12   5       21.03       28.26      4.40 o 
  -5  12   5        1.25        5.08      3.37 o 
  -4  12   5       90.99      101.31      6.46 o 
  -3  12   5       16.56       16.87      2.95 o 
  -2  12   5        3.27        0.30      2.26 o 
  -1  12   5       18.93       20.89      2.89 o 
   0  12   5       53.98       55.72      4.02 o 
   1  12   5       16.59       15.77      4.37 o 
   2  12   5        2.53       -0.50      2.89 o 
   3  12   5       15.42       21.33      4.12 o 
   4  12   5       90.31      111.94     10.41 o 
   5  12   5        1.59       -3.12      5.21 o 
   6  12   5       19.36       33.32      8.33 o 
  -4  13   5        4.07        0.47      3.20 o 
  -3  13   5       53.69       61.86      4.66 o 
  -2  13   5        1.83        5.24      2.87 o 
  -1  13   5       36.23       43.71      4.67 o 
   0  13   5       50.78       61.23      5.19 o 
   1  13   5       31.72       34.51      5.75 o 
   2  13   5        1.59        2.41      4.37 o 
   3  13   5       54.35       53.11      8.85 o 
   4  13   5        3.10       -2.60      5.73 o 
  -2  14   5        1.00        0.75      4.59 o 
  -1  14   5        0.06       -3.48      3.48 o 
   0  14   5       92.38       91.63     10.93 o 
   1  14   5        0.10        9.89      6.25 o 
   2  14   5        0.57        3.64      5.73 o 
   0   0   6     2588.41     2594.86     44.74 o 
   1   0   6      237.78      256.17      4.33 o 
   2   0   6     1416.77     1507.12     23.77 o 
   3   0   6      851.51      851.97     11.88 o 
   4   0   6    12003.20    12125.15    182.05 o 
   5   0   6      196.87      198.90      6.48 o 
   6   0   6      144.34      148.38      5.66 o 
   7   0   6       18.23       11.04      2.59 o 
   8   0   6       47.93       48.60      3.96 o 
   9   0   6       57.68       56.83     10.67 o 
  10   0   6       39.66       34.88      7.81 o 
  -9   1   6       31.90       28.59      2.85 o 
  -8   1   6       91.78       86.31      4.05 o 
  -7   1   6      850.43      855.52     19.46 o 
  -6   1   6      249.25      247.58      7.64 o 
  -5   1   6        0.12        1.07      1.68 o 
  -4   1   6     1058.92     1005.78     14.87 o 
  -3   1   6      791.96      707.64     11.09 o 
  -2   1   6      139.17      140.69      3.96 o 
  -1   1   6      329.73      344.69      5.06 o 
   0   1   6      575.21      576.98      7.90 o 
   1   1   6      289.81      296.37      5.09 o 
   2   1   6      153.39      153.84      2.95 o 
   3   1   6      761.33      692.59     10.04 o 
   4   1   6      998.93      961.24     14.67 o 
   5   1   6        1.34        4.30      2.33 o 
   6   1   6      234.85      236.77      9.05 o 
   7   1   6      832.90      816.05     19.28 o 
   8   1   6       94.75       96.65      5.27 o 
   9   1   6       30.31       28.08      5.21 o 
  10   1   6       36.90       43.21      8.33 o 
 -10   2   6       78.00       88.51      6.25 o 
  -9   2   6       49.70       46.36      4.17 o 
  -8   2   6      196.57      186.91     13.54 o 
  -7   2   6      140.79      137.29      6.74 o 
  -6   2   6      497.27      503.51     15.49 o 
  -5   2   6       31.16       30.05      3.37 o 
  -4   2   6     4278.87     4210.43     74.22 o 
  -3   2   6      931.27      923.60     19.82 o 
  -2   2   6      657.58      778.77     12.96 o 
  -1   2   6     3030.42     3224.33     38.87 o 
   0   2   6     2894.62     3004.38     37.11 o 
   1   2   6     2966.18     3171.98     41.98 o 
   2   2   6      673.33      800.87     11.40 o 
   3   2   6      967.06      943.64     12.20 o 
   4   2   6     4376.49     4352.03     59.47 o 
   5   2   6       40.92       37.64      3.40 o 
   6   2   6      482.82      487.03     12.56 o 
   7   2   6      107.17      100.21      5.19 o 
   8   2   6      206.18      207.33      7.59 o 
   9   2   6       45.14       42.26      4.00 o 
  10   2   6       68.48       71.33      9.89 o 
 -10   3   6       28.19       27.59      4.17 o 
  -9   3   6       23.37       25.59      3.21 o 
  -8   3   6       67.32       72.09      4.69 o 
  -7   3   6      426.89      414.57      9.95 o 
  -6   3   6       71.49       67.16      5.00 o 
  -5   3   6      553.37      530.65     16.00 o 
  -4   3   6      662.66      639.15     12.06 o 
  -3   3   6     1335.07     1346.48     27.07 o 
  -2   3   6      212.67      209.13      4.57 o 
  -1   3   6      993.76     1049.29     15.14 o 
   0   3   6     1954.77     2103.76     28.08 o 
   1   3   6     1088.11     1142.43     14.55 o 
   2   3   6      200.65      190.80      3.63 o 
   3   3   6     1285.22     1284.64     16.85 o 
   4   3   6      652.26      633.38     11.53 o 
   5   3   6      549.20      517.38     12.98 o 
   6   3   6       60.89       59.29      4.40 o 
   7   3   6      398.83      396.16     11.10 o 
   8   3   6       54.73       55.35      4.38 o 
   9   3   6       22.30       22.77      3.50 o 
  10   3   6       26.79       31.24      7.81 o 
 -10   4   6       61.71       73.93      6.77 o 
  -9   4   6       84.93       88.33      5.47 o 
  -8   4   6      150.57      163.12      6.77 o 
  -7   4   6       32.57       36.69      2.83 o 
  -6   4   6       71.25       71.69      3.56 o 
  -5   4   6      219.95      225.09      6.45 o 
  -4   4   6     1145.30     1105.29     19.76 o 
  -3   4   6      565.48      566.44     10.36 o 
  -2   4   6      110.40      111.56      3.26 o 
  -1   4   6      618.48      623.82      8.66 o 
   0   4   6     3790.55     3745.34     49.19 o 
   1   4   6      614.05      619.76      7.79 o 
   2   4   6       86.02       88.76      2.68 o 
   3   4   6      594.20      601.02      8.59 o 
   4   4   6     1112.11     1060.06     18.85 o 
   5   4   6      216.74      209.09      6.98 o 
   6   4   6       70.60       69.96      4.49 o 
   7   4   6       27.28       33.42      3.50 o 
   8   4   6      145.62      146.16      6.50 o 
   9   4   6       79.87       89.17      5.86 o 
  10   4   6       57.54       61.40      6.43 o 
 -10   5   6       15.99       19.78      4.69 o 
  -9   5   6       57.49       53.11      5.73 o 
  -8   5   6       54.78       54.62      4.42 o 
  -7   5   6      224.75      230.88      7.43 o 
  -6   5   6      164.45      167.44      5.68 o 
  -5   5   6      127.34      125.69      5.21 o 
  -4   5   6      213.02      212.06      5.68 o 
  -3   5   6      313.59      284.37      5.40 o 
  -2   5   6      769.18      708.83     11.42 o 
  -1   5   6     2227.86     2209.89     29.76 o 
   0   5   6     1432.18     1465.38     18.00 o 
   1   5   6     2224.83     2188.18     27.18 o 
   2   5   6      777.54      735.96     11.01 o 
   3   5   6      295.46      263.57      5.21 o 
   4   5   6      226.26      224.56      5.65 o 
   5   5   6      158.34      153.45      5.97 o 
   6   5   6      149.90      148.73      6.30 o 
   7   5   6      228.47      231.39      8.20 o 
   8   5   6       50.80       45.81      4.30 o 
   9   5   6       51.66       41.21      5.49 o 
  10   5   6       14.09       14.58      4.59 o 
  -9   6   6       57.28       59.35      6.77 o 
  -8   6   6       73.47       80.10      5.97 o 
  -7   6   6       13.46       12.25      2.61 o 
  -6   6   6       37.79       31.66      3.14 o 
  -5   6   6      217.34      228.80      7.62 o 
  -4   6   6      655.46      651.30     11.42 o 
  -3   6   6      124.23      118.42      3.69 o 
  -2   6   6      420.31      414.88      6.98 o 
  -1   6   6      845.35      833.28     12.44 o 
   0   6   6     1365.89     1368.45     20.79 o 
   1   6   6      863.50      842.88     10.71 o 
   2   6   6      415.46      404.99      7.12 o 
   3   6   6      106.59      103.70      3.49 o 
   4   6   6      588.34      593.63     13.43 o 
   5   6   6      234.59      239.33      6.81 o 
   6   6   6       24.31       21.00      2.49 o 
   7   6   6       17.27       17.93      3.31 o 
   8   6   6       68.78       76.78      5.30 o 
   9   6   6       52.54       59.70      6.60 o 
  -9   7   6       16.93       20.31      5.21 o 
  -8   7   6        6.35        3.72      2.74 o 
  -7   7   6      177.55      189.08      7.31 o 
  -6   7   6      271.67      263.46      8.60 o 
  -5   7   6       67.75       76.33      4.62 o 
  -4   7   6      264.11      263.11      6.22 o 
  -3   7   6      770.49      719.92     11.51 o 
  -2   7   6      502.92      519.94      9.10 o 
  -1   7   6      742.97      714.00     12.08 o 
   0   7   6      101.64      111.44      3.32 o 
   1   7   6      775.87      746.57     10.41 o 
   2   7   6      479.21      496.41      8.61 o 
   3   7   6      692.28      641.66     13.18 o 
   4   7   6      244.59      243.36      7.27 o 
   5   7   6       63.82       66.41      4.10 o 
   6   7   6      256.38      259.43      7.72 o 
   7   7   6      185.44      190.23      6.23 o 
   8   7   6        7.25        8.33      4.00 o 
   9   7   6       13.50        1.09      5.21 o 
  -9   8   6       49.10       56.75      7.81 o 
  -8   8   6       66.93       64.16      5.70 o 
  -7   8   6       34.63       34.83      3.90 o 
  -6   8   6       35.62       45.62      4.21 o 
  -5   8   6      132.80      139.53      5.30 o 
  -4   8   6      217.56      224.49      5.21 o 
  -3   8   6      168.28      164.52      4.58 o 
  -2   8   6      287.80      285.99      6.41 o 
  -1   8   6      328.55      327.54      6.45 o 
   0   8   6       79.64       92.48      3.40 o 
   1   8   6      356.33      364.80      6.65 o 
   2   8   6      238.54      243.77      5.48 o 
   3   8   6      171.11      163.43      5.41 o 
   4   8   6      212.69      214.12      8.17 o 
   5   8   6      118.91      127.95      5.47 o 
   6   8   6       38.78       40.94      4.61 o 
   7   8   6       39.96       41.62      3.69 o 
   8   8   6       63.10       62.86      6.60 o 
   9   8   6       44.84       42.85      6.23 o 
  -8   9   6       16.03       21.04      8.33 o 
  -7   9   6       61.35       56.37      5.00 o 
  -6   9   6      312.89      309.86     10.52 o 
  -5   9   6      144.37      142.74      5.71 o 
  -4   9   6       32.74       32.76      2.43 o 
  -3   9   6      401.24      402.37      8.52 o 
  -2   9   6       58.03       65.52      3.57 o 
  -1   9   6      393.46      387.14      8.81 o 
   0   9   6       45.08       46.93      2.65 o 
   1   9   6      430.24      436.12      7.22 o 
   2   9   6       58.68       70.69      3.35 o 
   3   9   6      377.78      372.31     10.38 o 
   4   9   6       31.89       28.92      3.28 o 
   5   9   6      135.56      135.28      5.84 o 
   6   9   6      312.06      314.58     10.70 o 
   7   9   6       62.80       57.13      6.26 o 
   8   9   6       14.20       19.71      4.96 o 
  -7  10   6       12.46       11.03      4.00 o 
  -6  10   6       47.44       53.75      4.40 o 
  -5  10   6      163.96      161.76      8.67 o 
  -4  10   6      124.42      130.43      4.68 o 
  -3  10   6      133.63      126.64      5.53 o 
  -2  10   6       91.86       99.91      4.29 o 
  -1  10   6        8.68        9.95      2.23 o 
   0  10   6        2.16        3.80      1.93 o 
   1  10   6       12.14       17.84      2.59 o 
   2  10   6       86.76      100.26      4.91 o 
   3  10   6      134.14      135.39      6.82 o 
   4  10   6      127.32      130.85      6.96 o 
   5  10   6      156.96      158.44     10.97 o 
   6  10   6       53.34       66.76     15.36 o 
   7  10   6       12.88        8.79      4.59 o 
  -6  11   6       78.88       72.67      8.29 o 
  -5  11   6       67.14       73.65      7.30 o 
  -4  11   6        1.37        3.53      2.12 o 
  -3  11   6       99.93      119.09      4.85 o 
  -2  11   6      130.66      131.63      5.01 o 
  -1  11   6       69.81       70.43      4.08 o 
   0  11   6       11.14       10.86      2.36 o 
   1  11   6       72.43       71.26      4.68 o 
   2  11   6      141.36      141.14      6.57 o 
   3  11   6      105.62      115.39      9.63 o 
   4  11   6        0.78       -0.81      2.98 o 
   5  11   6       66.13       55.19      8.85 o 
   6  11   6       83.57       81.22      9.89 o 
  -5  12   6       61.56       60.98      5.39 o 
  -4  12   6       21.82       13.43      3.67 o 
  -3  12   6       21.02       20.34      3.21 o 
  -2  12   6       40.71       55.50      3.81 o 
  -1  12   6       63.27       67.07      4.09 o 
   0  12   6        0.53        3.00      2.40 o 
   1  12   6       65.50       69.79      6.97 o 
   2  12   6       40.79       58.10      4.95 o 
   3  12   6       19.50       20.98      4.21 o 
   5  12   6       60.61       59.87      8.85 o 
  -4  13   6        1.44       -2.68      3.94 o 
  -3  13   6       16.52       14.65      4.19 o 
  -2  13   6       95.70      100.20      5.63 o 
  -1  13   6       17.28       23.34      3.91 o 
   0  13   6       21.12       38.01      7.29 o 
   1  13   6       17.82       24.90      5.25 o 
   2  13   6       94.84       86.43     10.41 o 
   3  13   6       18.32       16.66      6.77 o 
  -1  14   6       39.46       42.77      4.70 o 
   0  14   6        0.44        3.12      5.73 o 
   1  14   6       38.42       38.53      8.33 o 
   1   0   7     1383.29     1388.26     18.90 o 
   2   0   7     2874.08     2844.57     37.32 o 
   3   0   7     5102.91     5182.19     65.83 o 
   4   0   7     3234.65     3305.61     46.18 o 
   5   0   7      613.28      564.28     13.85 o 
   6   0   7      692.15      678.79     17.21 o 
   7   0   7      220.79      231.24     11.03 o 
   8   0   7       77.52       69.55      4.88 o 
   9   0   7      188.52      215.44      8.08 o 
  10   0   7       10.15        3.12      5.73 o 
  -9   1   7       74.64       76.96      6.97 o 
  -8   1   7      187.08      170.07      6.96 o 
  -7   1   7       28.59       28.73      3.37 o 
  -6   1   7     1053.49      983.70     22.56 o 
  -5   1   7      863.52      809.42     18.84 o 
  -4   1   7        1.92       -0.10      1.40 o 
  -3   1   7      109.78      116.66      3.34 o 
  -2   1   7     2258.57     2266.32     46.84 o 
  -1   1   7      404.14      390.32      6.23 o 
   0   1   7        3.99        4.11      0.77 o 
   1   1   7      428.27      418.64      6.42 o 
   2   1   7     2377.83     2353.96     28.91 o 
   3   1   7       96.99      110.41      2.82 o 
   4   1   7        6.81        6.33      1.21 o 
   5   1   7      924.36      841.18     15.78 o 
   6   1   7     1075.13     1016.90     22.65 o 
   7   1   7       24.13       18.77      2.98 o 
   8   1   7      185.86      181.42      7.17 o 
   9   1   7       73.92       84.48      5.47 o 
  10   1   7       67.24       53.63      9.37 o 
 -10   2   7       18.91       27.59      3.64 o 
  -9   2   7      182.16      184.15      7.17 o 
  -8   2   7      197.93      178.50      9.63 o 
  -7   2   7      154.83      155.73      7.63 o 
  -6   2   7      498.12      468.06     15.12 o 
  -5   2   7      354.49      338.88     13.54 o 
  -4   2   7     1129.43     1204.03     25.39 o 
  -3   2   7      956.90     1001.40     15.91 o 
  -2   2   7     1334.64     1305.08     24.16 o 
  -1   2   7     5336.00     5602.76     66.29 o 
   0   2   7      403.50      420.21      6.21 o 
   1   2   7     5108.10     5393.19     66.36 o 
   2   2   7     1404.47     1408.70     19.00 o 
   3   2   7      926.54      959.91     12.00 o 
   4   2   7     1090.74     1197.12     19.80 o 
   5   2   7      408.13      388.53     10.27 o 
   6   2   7      504.45      481.69     12.60 o 
   7   2   7      150.96      156.40      6.39 o 
   8   2   7      204.31      199.37      7.50 o 
   9   2   7      184.74      192.84      7.69 o 
  10   2   7       19.12       15.10      4.42 o 
 -10   3   7       61.20       58.31      5.21 o 
  -9   3   7       78.85       81.79      7.03 o 
  -8   3   7       49.84       55.72      5.49 o 
  -7   3   7       59.83       57.72      5.25 o 
  -6   3   7      586.72      579.27     18.00 o 
  -5   3   7      345.98      316.32      8.07 o 
  -4   3   7      349.30      359.71      7.11 o 
  -3   3   7      270.70      266.33      5.75 o 
  -2   3   7     3340.88     3342.94     40.44 o 
  -1   3   7      743.35      739.08     10.26 o 
   0   3   7      132.83      155.99      3.68 o 
   1   3   7      797.55      791.60      9.93 o 
   2   3   7     3445.99     3348.99     48.19 o 
   3   3   7      293.41      283.10      4.75 o 
   4   3   7      385.89      391.05      7.72 o 
   5   3   7      345.33      320.59      9.28 o 
   6   3   7      613.09      591.60     16.85 o 
   7   3   7       51.98       48.14      4.10 o 
   8   3   7       45.47       48.09      4.38 o 
   9   3   7       81.70       84.81      5.55 o 
  10   3   7       62.74       73.28      6.97 o 
 -10   4   7       24.22       26.55      4.17 o 
  -9   4   7      159.62      183.27      8.85 o 
  -8   4   7      184.54      177.46      7.01 o 
  -7   4   7      324.76      303.77      9.52 o 
  -6   4   7      122.12      112.72      4.97 o 
  -5   4   7      284.05      260.35      7.74 o 
  -4   4   7       60.50       53.54      2.85 o 
  -3   4   7      178.50      164.71      4.92 o 
  -2   4   7     1269.96     1259.59     18.24 o 
  -1   4   7     3212.47     3339.64     40.59 o 
   0   4   7      300.44      268.71      4.58 o 
   1   4   7     3199.32     3263.55     38.43 o 
   2   4   7     1227.23     1201.45     16.18 o 
   3   4   7      193.07      183.64      3.70 o 
   4   4   7       69.86       66.54      2.33 o 
   5   4   7      297.46      290.67      8.79 o 
   6   4   7      143.92      125.35      5.79 o 
   7   4   7      315.48      306.17      9.71 o 
   8   4   7      181.08      159.08      7.10 o 
   9   4   7      162.42      186.67      9.55 o 
  10   4   7       28.01       24.10      5.11 o 
 -10   5   7       43.00       48.42      5.73 o 
  -9   5   7       67.58       83.30      6.77 o 
  -8   5   7       79.27       75.24      4.58 o 
  -7   5   7      138.94      142.30      5.54 o 
  -6   5   7      481.09      477.27     12.23 o 
  -5   5   7      149.39      146.17      6.10 o 
  -4   5   7      193.82      193.55      6.31 o 
  -3   5   7      530.56      501.30      8.56 o 
  -2   5   7     1067.10     1061.05     17.00 o 
  -1   5   7      781.44      758.71     11.38 o 
   0   5   7      636.44      631.41     10.27 o 
   1   5   7      792.10      773.84     10.56 o 
   2   5   7     1027.30     1037.34     15.19 o 
   3   5   7      529.32      503.54      8.39 o 
   4   5   7      210.76      205.09      5.52 o 
   5   5   7      145.74      145.76      4.97 o 
   6   5   7      484.14      475.10     12.98 o 
   7   5   7      119.09      122.63      6.19 o 
   8   5   7       82.80       89.58      5.81 o 
   9   5   7       66.48       57.94      6.77 o 
  10   5   7       43.33       55.78      6.63 o 
  -9   6   7       62.25       67.68      6.77 o 
  -8   6   7       84.37       77.41      4.95 o 
  -7   6   7      167.10      162.16      6.69 o 
  -6   6   7       52.13       52.57      4.29 o 
  -5   6   7      159.53      159.26      6.19 o 
  -4   6   7       71.08       74.43      3.86 o 
  -3   6   7      363.66      340.06      6.03 o 
  -2   6   7      157.30      144.96      4.03 o 
  -1   6   7      969.52      985.44     16.73 o 
   0   6   7      239.16      257.73      5.10 o 
   1   6   7     1004.06     1016.33     14.54 o 
   2   6   7      176.52      173.60      4.90 o 
   3   6   7      367.96      350.94      7.07 o 
   4   6   7       72.69       67.33      3.82 o 
   5   6   7      166.64      169.10      5.57 o 
   6   6   7       66.34       65.63      3.63 o 
   7   6   7      156.31      149.55      6.90 o 
   8   6   7       83.77       86.90      5.97 o 
   9   6   7       63.41       73.77      9.11 o 
  -9   7   7       65.00       66.12      7.29 o 
  -8   7   7       58.41       51.02      4.88 o 
  -7   7   7      141.51      148.16      6.45 o 
  -6   7   7      173.51      170.66      6.81 o 
  -5   7   7      143.10      156.95      6.34 o 
  -4   7   7      384.46      387.79      8.26 o 
  -3   7   7      315.49      315.10      6.50 o 
  -2   7   7      703.56      695.49     11.68 o 
  -1   7   7      487.58      476.90      8.79 o 
   0   7   7       11.35       16.70      1.85 o 
   1   7   7      498.62      486.81      9.08 o 
   2   7   7      754.56      742.49     12.43 o 
   3   7   7      322.90      323.90      7.42 o 
   4   7   7      397.66      383.55      9.85 o 
   5   7   7      148.36      152.76      5.77 o 
   6   7   7      179.81      167.60      5.98 o 
   7   7   7      129.78      136.82      6.81 o 
   8   7   7       62.13       60.78      7.03 o 
   9   7   7       59.31       49.24      6.43 o 
  -8   8   7       20.40       15.71      3.85 o 
  -7   8   7       59.72       63.32      5.00 o 
  -6   8   7       58.96       65.01      4.88 o 
  -5   8   7       58.82       65.81      4.05 o 
  -4   8   7      215.86      214.15      5.83 o 
  -3   8   7      123.75      130.21      4.31 o 
  -2   8   7       30.28       33.27      2.59 o 
  -1   8   7     1076.11     1077.17     15.87 o 
   0   8   7      109.38      109.57      3.96 o 
   1   8   7     1079.28     1096.14     17.78 o 
   2   8   7       21.60       25.87      2.42 o 
   3   8   7      110.56      114.20      5.13 o 
   4   8   7      216.52      209.85      7.01 o 
   5   8   7       53.19       62.90      4.38 o 
   6   8   7       63.44       64.94      4.40 o 
   7   8   7       58.54       64.35      4.29 o 
   8   8   7       19.05       19.85      6.25 o 
  -8   9   7       41.40       41.07      6.51 o 
  -7   9   7       41.00       39.30      4.52 o 
  -6   9   7       53.12       55.10      5.50 o 
  -5   9   7       97.99      108.10      5.18 o 
  -4   9   7      176.32      180.96      5.12 o 
  -3   9   7      259.93      264.13      6.56 o 
  -2   9   7      305.63      289.05      7.20 o 
  -1   9   7      458.02      451.57      9.55 o 
   0   9   7       73.05       63.19      3.01 o 
   1   9   7      475.73      475.02     10.18 o 
   2   9   7      331.42      316.07      7.73 o 
   3   9   7      244.18      240.84      7.94 o 
   4   9   7      167.37      170.51      7.42 o 
   5   9   7       90.51       93.87      5.38 o 
   6   9   7       59.52       61.56      4.62 o 
   7   9   7       41.25       46.62      6.07 o 
   8   9   7       38.53       50.38      6.60 o 
  -7  10   7       33.29       35.87      5.11 o 
  -6  10   7       32.71       41.96      4.02 o 
  -5  10   7       38.49       48.08      4.40 o 
  -4  10   7      125.57      131.29      4.60 o 
  -3  10   7      121.75      129.65      4.69 o 
  -2  10   7       31.11       35.75      3.02 o 
  -1  10   7       59.76       63.10      3.68 o 
   0  10   7      143.62      149.50      4.73 o 
   1  10   7       68.80       76.37      4.14 o 
   2  10   7       27.16       34.11      3.79 o 
   3  10   7      116.51      121.45      6.50 o 
   4  10   7      113.11      125.36     10.65 o 
   5  10   7       34.92       41.40      5.21 o 
   6  10   7       31.67       38.53      7.81 o 
   7  10   7       32.35       41.04      6.26 o 
  -6  11   7       53.12       50.71      8.52 o 
  -5  11   7       38.28       30.92      4.74 o 
  -4  11   7       55.17       53.29      3.50 o 
  -3  11   7      136.40      141.93      5.25 o 
  -2  11   7       15.88       16.88      2.59 o 
  -1  11   7       84.79       78.73      4.20 o 
   0  11   7       50.76       60.40      3.70 o 
   1  11   7       80.25       82.57      5.08 o 
   2  11   7       16.74       13.44      3.09 o 
   3  11   7      131.71      124.61      9.71 o 
   4  11   7       42.88       43.91      4.82 o 
   5  11   7       35.06       36.45      7.81 o 
   6  11   7       54.00       61.44      9.37 o 
  -5  12   7        3.12        1.62      3.45 o 
  -4  12   7       81.32       87.43      6.26 o 
  -3  12   7       46.00       49.92      4.20 o 
  -2  12   7        0.09        4.32      2.66 o 
  -1  12   7       12.86       15.28      2.82 o 
   0  12   7       85.29       90.03      7.25 o 
   1  12   7       14.83       18.55      5.47 o 
   2  12   7        0.07       -2.30      3.14 o 
   3  12   7       44.98       50.07      5.42 o 
   5  12   7        3.84        5.21      5.73 o 
  -3  13   7       19.51       21.25      3.62 o 
  -2  13   7        8.45        7.35      3.08 o 
  -1  13   7       29.46       26.11      3.88 o 
   0  13   7       24.24       29.76      5.15 o 
   1  13   7       28.32       31.24      7.29 o 
   2  13   7        9.46        7.81      6.77 o 
   3  13   7       21.16       20.31      7.29 o 
   0   0   8     4078.04     4177.05     71.80 o 
   1   0   8      853.23      912.13     13.92 o 
   2   0   8        0.53        0.60      0.77 o 
   3   0   8     2278.83     2275.37     29.96 o 
   4   0   8      933.68      954.97     14.70 o 
   5   0   8       13.69       10.71      1.56 o 
   6   0   8     2313.89     2238.58     46.45 o 
   7   0   8      664.85      680.95     17.05 o 
   8   0   8      274.43      283.65      9.47 o 
   9   0   8        3.50        3.66      3.56 o 
  10   0   8       34.21       33.78      5.33 o 
 -10   1   8       30.59       33.84      7.29 o 
  -9   1   8       20.04       18.03      4.37 o 
  -8   1   8       74.25       64.42      5.00 o 
  -7   1   8       56.19       60.82      4.66 o 
  -6   1   8      268.19      276.28     11.49 o 
  -5   1   8      546.60      530.63     13.55 o 
  -4   1   8      814.83      783.29     14.02 o 
  -3   1   8     2246.86     2296.17     41.12 o 
  -2   1   8      291.05      282.33      4.53 o 
  -1   1   8      875.02      885.77     11.37 o 
   0   1   8     2662.08     2685.43     33.50 o 
   1   1   8      841.67      851.29     13.63 o 
   2   1   8      294.03      289.93      4.75 o 
   3   1   8     2266.79     2285.86     30.16 o 
   4   1   8      822.67      780.87     12.45 o 
   5   1   8      537.36      533.95     13.55 o 
   6   1   8      251.27      246.96      8.59 o 
   7   1   8       45.47       55.34      4.49 o 
   8   1   8       71.59       67.14      6.87 o 
   9   1   8       20.50       22.44      3.58 o 
  10   1   8       31.07       32.66      5.49 o 
  -9   2   8        0.98        1.30      3.31 o 
  -8   2   8      243.36      261.30     11.45 o 
  -7   2   8      275.34      283.03     15.62 o 
  -6   2   8      771.53      775.52     22.98 o 
  -5   2   8      130.83      125.49      5.16 o 
  -4   2   8     2427.41     2348.57     40.28 o 
  -3   2   8     1851.74     1845.62     37.84 o 
  -2   2   8      171.00      172.24      3.81 o 
  -1   2   8     1782.26     1805.67     22.04 o 
   0   2   8     1303.85     1206.38     15.88 o 
   1   2   8     1688.62     1737.08     22.37 o 
   2   2   8      172.80      178.70      3.57 o 
   3   2   8     1842.57     1846.91     23.45 o 
   4   2   8     2367.55     2327.26     37.13 o 
   5   2   8      131.37      133.03      5.61 o 
   6   2   8      788.64      776.32     18.66 o 
   7   2   8      262.38      251.55      8.80 o 
   8   2   8      248.62      268.64      9.29 o 
   9   2   8        0.51        0.86      2.80 o 
  10   2   8       60.73       61.41     15.10 o 
 -10   3   8       20.70       22.91      3.12 o 
  -9   3   8       39.39       33.84      6.77 o 
  -8   3   8       73.81       74.69      6.77 o 
  -7   3   8      325.98      331.71     12.74 o 
  -6   3   8       25.91       29.51      4.13 o 
  -5   3   8       86.46       86.30      3.24 o 
  -4   3   8      390.41      344.07      7.88 o 
  -3   3   8      282.05      260.51      5.86 o 
  -2   3   8      533.81      535.63      8.72 o 
  -1   3   8      828.44      860.89     11.30 o 
   0   3   8     2384.41     2524.68     33.83 o 
   1   3   8      784.66      816.33     11.41 o 
   2   3   8      540.00      547.78      8.04 o 
   3   3   8      283.47      277.38      4.78 o 
   4   3   8      424.42      378.60      7.77 o 
   5   3   8       73.40       73.59      4.57 o 
   6   3   8       18.98       22.73      3.28 o 
   7   3   8      323.33      341.77     10.49 o 
   8   3   8       70.50       75.59      5.39 o 
   9   3   8       38.44       36.31      6.77 o 
  10   3   8       20.04       18.82      4.74 o 
 -10   4   8       45.50       51.54      4.69 o 
  -9   4   8       29.64       29.82      3.21 o 
  -8   4   8      217.80      215.25      6.88 o 
  -7   4   8      192.55      200.62      6.40 o 
  -6   4   8      304.65      298.86      8.56 o 
  -5   4   8      217.27      222.82      6.54 o 
  -4   4   8      633.09      618.20     11.19 o 
  -3   4   8      491.21      479.31     10.22 o 
  -2   4   8      449.29      468.00      7.36 o 
  -1   4   8     1481.06     1513.28     20.80 o 
   0   4   8      969.04      919.92     14.03 o 
   1   4   8     1518.14     1539.96     20.81 o 
   2   4   8      457.12      472.70      7.85 o 
   3   4   8      503.99      485.77      8.12 o 
   4   4   8      627.11      627.73      9.78 o 
   5   4   8      228.27      221.52      7.70 o 
   6   4   8      317.54      316.01      9.80 o 
   7   4   8      179.07      173.82      7.30 o 
   8   4   8      217.90      211.32      8.29 o 
   9   4   8       29.13       32.56      5.33 o 
  10   4   8       44.99       55.81     11.97 o 
  -9   5   8       24.02       25.62      4.17 o 
  -8   5   8       34.07       45.70      4.45 o 
  -7   5   8       70.24       81.26      4.58 o 
  -6   5   8      104.47      103.78      6.71 o 
  -5   5   8      149.79      144.88      4.86 o 
  -4   5   8      534.85      525.29     11.17 o 
  -3   5   8     1176.93     1156.18     21.46 o 
  -2   5   8       70.44       71.68      2.52 o 
  -1   5   8      598.29      572.92     10.36 o 
   0   5   8     1266.30     1296.45     19.36 o 
   1   5   8      594.48      571.72      9.96 o 
   2   5   8       77.84       75.77      2.80 o 
   3   5   8     1158.94     1139.93     16.64 o 
   4   5   8      519.28      512.16     10.58 o 
   5   5   8      130.66      127.98      4.78 o 
   6   5   8      112.31      117.80      5.79 o 
   7   5   8       71.19       82.77      6.51 o 
   8   5   8       30.24       37.68      4.26 o 
   9   5   8       22.38       18.35      5.47 o 
  -9   6   8       27.96       28.74      5.73 o 
  -8   6   8      145.70      134.86     10.19 o 
  -7   6   8      146.00      145.74      8.58 o 
  -6   6   8      204.82      201.26      7.48 o 
  -5   6   8      314.94      316.46      7.97 o 
  -4   6   8       68.32       81.31      3.98 o 
  -3   6   8       87.65       86.95      2.77 o 
  -2   6   8      311.71      304.37      6.60 o 
  -1   6   8      648.36      630.48     11.47 o 
   0   6   8      657.57      660.60     11.01 o 
   1   6   8      642.28      638.18     11.09 o 
   2   6   8      309.05      308.66      6.53 o 
   3   6   8       69.98       76.46      3.35 o 
   4   6   8       51.85       57.48      3.83 o 
   5   6   8      306.33      318.38     10.45 o 
   6   6   8      216.18      212.34      8.17 o 
   7   6   8      147.03      143.78      6.96 o 
   8   6   8      138.29      128.77      8.74 o 
   9   6   8       29.66       41.81     13.28 o 
  -9   7   8       12.53       16.07      3.75 o 
  -8   7   8       18.01       12.28      3.63 o 
  -7   7   8       51.36       60.11      4.63 o 
  -6   7   8       96.85       95.64      5.62 o 
  -5   7   8      263.17      267.46      8.45 o 
  -4   7   8      265.81      259.95      6.42 o 
  -3   7   8      280.64      289.39      5.83 o 
  -2   7   8      119.98      124.66      4.13 o 
  -1   7   8      382.51      406.39      7.69 o 
   0   7   8     1431.18     1409.21     23.55 o 
   1   7   8      361.94      378.99      7.90 o 
   2   7   8      127.79      125.25      4.09 o 
   3   7   8      270.30      268.90      6.91 o 
   4   7   8      250.25      240.54      7.49 o 
   5   7   8      245.72      249.12      7.64 o 
   6   7   8       96.76       98.28      6.99 o 
   7   7   8       52.25       63.82      5.30 o 
   8   7   8       16.55       20.08      4.79 o 
   9   7   8       11.90       14.62      4.96 o 
  -8   8   8       28.21       22.35      4.22 o 
  -7   8   8       22.50       20.47      4.87 o 
  -6   8   8       73.80       70.60      5.24 o 
  -5   8   8      238.00      225.40      9.81 o 
  -4   8   8      200.03      193.11      5.98 o 
  -3   8   8      102.95      102.15      3.97 o 
  -2   8   8      403.37      391.42      7.64 o 
  -1   8   8       63.95       79.84      3.50 o 
   0   8   8       34.17       39.67      2.69 o 
   1   8   8       71.05       80.21      4.10 o 
   2   8   8      394.94      377.64     10.26 o 
   3   8   8       84.62       84.68      7.29 o 
   4   8   8      189.82      169.72      9.45 o 
   5   8   8      227.37      220.97      7.40 o 
   6   8   8       75.70       83.54      4.95 o 
   7   8   8       25.43       26.26      3.24 o 
   8   8   8       23.53       20.77      5.73 o 
  -8   9   8       42.67       45.30      8.33 o 
  -7   9   8       59.69       59.56      6.07 o 
  -6   9   8      111.16      123.21      8.63 o 
  -5   9   8      154.09      159.17      6.61 o 
  -4   9   8       15.16       15.91      2.79 o 
  -3   9   8       63.63       62.90      3.51 o 
  -2   9   8      103.44      107.24      4.37 o 
  -1   9   8      305.28      315.08      6.40 o 
   0   9   8      203.84      213.33      5.58 o 
   1   9   8      297.72      291.33      7.82 o 
   2   9   8       85.05       92.02      6.46 o 
   3   9   8       69.78       68.27      4.63 o 
   4   9   8       15.60       16.62      3.37 o 
   5   9   8      149.34      156.17      7.36 o 
   6   9   8      113.35      125.26      6.76 o 
   7   9   8       60.95       68.88      6.99 o 
   8   9   8       41.66       32.80      8.33 o 
  -7  10   8        0.65       -2.08      3.68 o 
  -6  10   8       24.19       29.12      4.00 o 
  -5  10   8       72.71       68.68      5.30 o 
  -4  10   8      119.45      117.96      4.51 o 
  -3  10   8      102.11      112.37      4.68 o 
  -2  10   8      184.03      194.55      5.99 o 
  -1  10   8       21.96       23.10      2.73 o 
   0  10   8        3.81        3.54      2.15 o 
   1  10   8       30.51       32.75      3.61 o 
   2  10   8      182.16      217.47      7.25 o 
   3  10   8      105.29      120.31      7.56 o 
   4  10   8      119.85      122.19      7.05 o 
   5  10   8       75.10       83.72      7.25 o 
   6  10   8       23.07       25.51      7.29 o 
   7  10   8        1.41       -2.60      5.73 o 
  -6  11   8       32.34       31.38      4.40 o 
  -5  11   8       45.73       52.06      4.97 o 
  -4  11   8        4.85        6.61      2.24 o 
  -3  11   8       56.18       55.11      3.65 o 
  -2  11   8       89.20       92.16      4.57 o 
  -1  11   8      111.32      112.99      4.96 o 
   0  11   8        1.08        1.30      2.60 o 
   1  11   8      111.90      127.17      5.32 o 
   2  11   8       81.22       89.50      5.47 o 
   3  11   8       62.96       57.59      7.36 o 
   4  11   8        5.62        4.17      6.25 o 
   5  11   8       53.09       80.18      9.89 o 
   6  11   8       34.09       29.68      7.81 o 
  -5  12   8       14.07       14.29      3.88 o 
  -4  12   8       15.03        9.58      3.67 o 
  -3  12   8       28.89       20.39      3.48 o 
  -2  12   8       66.76       76.32      4.95 o 
  -1  12   8       60.72       63.31      4.48 o 
   0  12   8        1.68        4.22      3.30 o 
   1  12   8       56.13       62.60      6.04 o 
   2  12   8       68.19       72.94      6.35 o 
   3  12   8       27.46       34.88      9.37 o 
  -3  13   8       15.28       17.26      3.69 o 
  -2  13   8       58.50       58.25      4.71 o 
  -1  13   8       32.00       38.75      5.70 o 
   0  13   8        0.12       -3.48      3.48 o 
   1  13   8       28.24       39.05      8.33 o 
   2  13   8       57.11       56.23      9.37 o 
   3  13   8       15.89       23.95      7.29 o 
   1   0   9     1027.05      977.44     13.61 o 
   2   0   9     2452.99     2456.42     35.45 o 
   3   0   9     2421.11     2397.94     38.08 o 
   4   0   9      359.58      362.35      7.88 o 
   5   0   9      138.80      138.95      4.89 o 
   6   0   9       44.32       52.27      4.26 o 
   7   0   9        1.85        2.64      2.49 o 
   8   0   9       53.46       56.25      4.97 o 
   9   0   9      129.93      140.12      8.44 o 
  10   0   9       23.50       16.70      4.74 o 
 -10   1   9       16.10       16.14      6.25 o 
  -9   1   9       76.28       78.62      9.37 o 
  -8   1   9      100.78      106.78      6.35 o 
  -7   1   9       58.89       61.90      4.82 o 
  -6   1   9      109.90      131.02      7.32 o 
  -5   1   9     1170.89     1184.70     19.44 o 
  -4   1   9       14.63       14.62      1.56 o 
  -3   1   9       62.70       53.31      2.86 o 
  -2   1   9     1581.57     1591.61     22.95 o 
  -1   1   9     1293.98     1281.83     16.14 o 
   0   1   9      940.11      993.78     13.26 o 
   1   1   9     1251.95     1241.45     18.95 o 
   2   1   9     1547.58     1566.96     21.83 o 
   3   1   9       73.67       67.48      2.91 o 
   4   1   9       15.57       14.57      2.00 o 
   5   1   9     1186.77     1192.72     26.35 o 
   6   1   9      110.93      134.67      6.18 o 
   7   1   9       58.48       53.47      4.66 o 
   8   1   9      105.90      101.47      6.35 o 
   9   1   9       76.07       73.24      6.97 o 
  10   1   9       14.85       12.33      4.59 o 
 -10   2   9       27.94       36.97      7.29 o 
  -9   2   9       76.58       96.84      9.89 o 
  -8   2   9       69.44       69.13      6.37 o 
  -7   2   9       44.72       50.64      5.38 o 
  -6   2   9      274.58      269.78     11.25 o 
  -5   2   9      360.57      359.36      8.49 o 
  -4   2   9      205.72      196.20      5.41 o 
  -3   2   9      625.72      617.30     11.25 o 
  -2   2   9     1690.10     1679.63     24.68 o 
  -1   2   9     1635.14     1650.78     22.41 o 
   0   2   9        7.41        6.86      1.08 o 
   1   2   9     1713.13     1737.35     34.78 o 
   2   2   9     1732.67     1726.02     23.57 o 
   3   2   9      645.79      635.67      9.11 o 
   4   2   9      221.51      210.87      5.49 o 
   5   2   9      395.45      388.19     10.75 o 
   6   2   9      312.94      308.48      9.53 o 
   7   2   9       43.71       40.43      5.85 o 
   8   2   9       71.74       76.57      5.57 o 
   9   2   9       78.27       99.04      8.07 o 
  10   2   9       29.20       31.39      7.55 o 
 -10   3   9       19.03       16.14      6.25 o 
  -9   3   9       90.00      116.10     10.41 o 
  -8   3   9       53.14       59.08      6.13 o 
  -7   3   9       13.04        8.17      3.48 o 
  -6   3   9      151.97      154.45      5.43 o 
  -5   3   9      827.17      809.39     15.58 o 
  -4   3   9      197.00      193.28      5.71 o 
  -3   3   9      802.49      806.42     15.60 o 
  -2   3   9     1307.91     1347.28     19.52 o 
  -1   3   9      228.44      239.14      4.36 o 
   0   3   9     2114.14     2313.94     36.37 o 
   1   3   9      178.99      192.33      6.15 o 
   2   3   9     1242.86     1272.98     20.03 o 
   3   3   9      789.52      808.85     11.39 o 
   4   3   9      209.50      211.61      5.54 o 
   5   3   9      843.19      812.19     19.36 o 
   6   3   9      163.75      163.56      6.69 o 
   7   3   9       12.42       18.65      3.48 o 
   8   3   9       53.92       52.78      4.90 o 
   9   3   9       90.59       94.34      7.86 o 
  10   3   9       18.75       14.52      4.96 o 
  -9   4   9       48.05       46.34      7.81 o 
  -8   4   9       83.46       84.41      4.46 o 
  -7   4   9      107.48      107.41      4.80 o 
  -6   4   9      253.92      242.39      8.41 o 
  -5   4   9      422.88      418.38      9.38 o 
  -4   4   9       47.94       51.47      3.12 o 
  -3   4   9       16.95       15.26      2.71 o 
  -2   4   9      392.17      380.38      6.35 o 
  -1   4   9      762.53      750.21     12.87 o 
   0   4   9      385.86      380.08      8.50 o 
   1   4   9      804.58      767.17     14.05 o 
   2   4   9      371.23      352.05      7.09 o 
   3   4   9       21.14       18.38      1.78 o 
   4   4   9       47.63       51.12      2.56 o 
   5   4   9      435.15      440.02     12.16 o 
   6   4   9      277.18      270.42      9.62 o 
   7   4   9       98.31       91.32      6.58 o 
   8   4   9       86.39       84.90      6.00 o 
   9   4   9       50.23       56.46      6.43 o 
  -9   5   9       56.59       63.53      4.95 o 
  -8   5   9       47.40       54.79      4.57 o 
  -7   5   9       26.42       28.45      3.33 o 
  -6   5   9      460.19      420.38     11.67 o 
  -5   5   9      611.15      589.82     12.52 o 
  -4   5   9      357.52      362.53      7.91 o 
  -3   5   9      478.78      490.23     10.91 o 
  -2   5   9      301.39      293.49      6.42 o 
  -1   5   9      276.54      249.21      5.75 o 
   0   5   9      127.99      145.29      4.86 o 
   1   5   9      294.06      261.88      5.64 o 
   2   5   9      320.51      317.69      6.45 o 
   3   5   9      488.28      500.86      9.31 o 
   4   5   9      375.18      373.63      7.48 o 
   5   5   9      609.86      583.52     12.76 o 
   6   5   9      474.62      467.36     13.95 o 
   7   5   9       21.97       26.26      3.78 o 
   8   5   9       49.78       54.84      5.09 o 
   9   5   9       55.53       62.24      6.97 o 
  -9   6   9       27.01       27.54      3.94 o 
  -8   6   9       39.08       36.39      4.13 o 
  -7   6   9       65.52       64.18      4.51 o 
  -6   6   9       68.97       70.85      6.76 o 
  -5   6   9      265.46      271.80      7.41 o 
  -4   6   9       84.03       83.23      4.24 o 
  -3   6   9      157.80      149.15      5.07 o 
  -2   6   9      310.98      322.32      6.83 o 
  -1   6   9      340.62      345.00      7.42 o 
   0   6   9       75.61       78.50      3.58 o 
   1   6   9      361.40      360.14      7.88 o 
   2   6   9      316.38      317.44      7.88 o 
   3   6   9      161.39      155.55      4.93 o 
   4   6   9      100.79       97.46      4.77 o 
   5   6   9      270.80      272.65     10.97 o 
   6   6   9       75.40       75.36      5.49 o 
   7   6   9       61.52       48.64      6.92 o 
   8   6   9       39.03       38.60      5.86 o 
   9   6   9       24.83       26.11      5.99 o 
  -8   7   9       28.45       39.66      4.74 o 
  -7   7   9       94.44       96.04      5.88 o 
  -6   7   9      129.76      110.67      5.97 o 
  -5   7   9      228.38      226.21      6.95 o 
  -4   7   9      232.86      225.43      7.61 o 
  -3   7   9      138.09      134.19      3.88 o 
  -2   7   9      249.68      241.00      5.95 o 
  -1   7   9      116.94      113.42      4.17 o 
   0   7   9      807.73      818.82     15.15 o 
   1   7   9      138.95      146.08      4.91 o 
   2   7   9      237.58      231.59      6.72 o 
   3   7   9      137.83      132.79      4.73 o 
   4   7   9      240.79      231.85      8.39 o 
   5   7   9      224.44      235.57      8.46 o 
   6   7   9      137.51      126.74      6.40 o 
   7   7   9       93.04       94.15      7.22 o 
   8   7   9       29.18       32.62      5.63 o 
  -8   8   9        7.43       11.08      3.85 o 
  -7   8   9       38.89       31.90      4.12 o 
  -6   8   9       38.29       38.21      4.23 o 
  -5   8   9       36.39       35.58      3.70 o 
  -4   8   9       61.45       61.16      4.58 o 
  -3   8   9      206.14      226.24      5.88 o 
  -2   8   9      143.81      144.00      4.38 o 
  -1   8   9      411.25      392.82      8.19 o 
   0   8   9      591.72      590.43     11.99 o 
   1   8   9      477.95      454.32      9.55 o 
   2   8   9      167.27      160.95      7.10 o 
   3   8   9      208.07      220.53      6.30 o 
   4   8   9       70.58       65.78      5.13 o 
   5   8   9       37.28       35.47      4.19 o 
   6   8   9       39.61       43.67      4.40 o 
   7   8   9       42.34       37.49      7.81 o 
   8   8   9        4.85        1.56      5.73 o 
  -7   9   9       24.73       19.49      4.37 o 
  -6   9   9        6.97        4.17      3.48 o 
  -5   9   9       22.11       24.49      3.61 o 
  -4   9   9      131.96      144.85      5.86 o 
  -3   9   9      199.39      197.63      5.69 o 
  -2   9   9      139.00      128.52      4.23 o 
  -1   9   9       86.51       81.24      4.25 o 
   0   9   9      489.72      465.36     10.40 o 
   1   9   9       91.21       84.26      4.50 o 
   2   9   9      127.36      110.06      6.74 o 
   3   9   9      205.25      215.70     10.34 o 
   4   9   9      125.50      127.53      6.76 o 
   5   9   9       17.59       19.14      3.78 o 
   6   9   9       10.39        8.33      5.73 o 
   7   9   9       25.58       22.39      7.29 o 
  -6  10   9       12.53        4.95      3.68 o 
  -5  10   9        4.09       10.64      4.84 o 
  -4  10   9       75.85       87.51      4.94 o 
  -3  10   9       83.00       79.83      4.10 o 
  -2  10   9       30.31       32.86      3.05 o 
  -1  10   9       30.40       29.69      2.68 o 
   0  10   9      407.76      399.64      8.66 o 
   1  10   9       43.11       33.51      3.78 o 
   2  10   9       33.23       33.28      5.04 o 
   3  10   9       71.70       72.45      6.50 o 
   4  10   9       69.13       76.84      9.37 o 
   5  10   9        3.74        1.07      3.85 o 
   6  10   9       13.67        9.37      6.25 o 
  -5  11   9        3.50        5.41      3.35 o 
  -4  11   9       80.42       85.92      4.11 o 
  -3  11   9       42.73       48.68      4.10 o 
  -2  11   9       20.16       17.32      2.78 o 
  -1  11   9       88.97       90.77      6.70 o 
   0  11   9       65.40       65.33      5.11 o 
   1  11   9       90.27       93.28      5.84 o 
   2  11   9       21.88       24.35      4.36 o 
   3  11   9       44.57       51.02      9.89 o 
   4  11   9       71.04       74.45     11.97 o 
  -4  12   9       53.95       64.38      4.77 o 
  -3  12   9       31.21       30.84      5.49 o 
  -2  12   9       10.88        6.39      2.95 o 
  -1  12   9       21.88       27.29      4.40 o 
   0  12   9       49.61       57.61     13.28 o 
   1  12   9       20.89       25.55      4.38 o 
   2  12   9       11.86        7.65      3.78 o 
  -2  13   9        0.32        2.05      3.02 o 
  -1  13   9        9.06        7.81      4.59 o 
   0  13   9       52.04       51.78      7.81 o 
   1  13   9       10.93       15.62      6.77 o 
   2  13   9        0.28        1.56      6.25 o 
   0   0  10     1775.69     1683.45     41.23 o 
   1   0  10     1270.30     1225.83     18.28 o 
   2   0  10      636.85      625.06     10.51 o 
   3   0  10     1539.10     1502.64     28.18 o 
   4   0  10      858.54      852.12     15.44 o 
   5   0  10      701.81      686.33     14.31 o 
   6   0  10        8.39        9.02      2.71 o 
   7   0  10      161.68      182.98      9.39 o 
   8   0  10        7.73       22.53      3.80 o 
   9   0  10        2.69        0.33      3.48 o 
  10   0  10       12.06       11.77      4.74 o 
 -10   1  10       29.14       28.12      7.29 o 
  -9   1  10        8.66       11.97      5.73 o 
  -8   1  10      308.44      298.10     10.63 o 
  -7   1  10      430.92      434.86     12.53 o 
  -6   1  10       11.55        5.52      2.67 o 
  -5   1  10      450.52      445.78     10.41 o 
  -4   1  10       78.61       77.51      4.01 o 
  -3   1  10      414.81      419.41      8.33 o 
  -2   1  10      271.22      262.53      5.34 o 
  -1   1  10      287.78      278.44      4.79 o 
   0   1  10      769.93      728.47     13.72 o 
   1   1  10      261.22      250.84      6.94 o 
   2   1  10      284.27      275.99      5.15 o 
   3   1  10      394.94      418.82      8.79 o 
   4   1  10       53.31       52.52      3.23 o 
   5   1  10      457.56      457.75     10.43 o 
   6   1  10       13.21        6.84      3.82 o 
   7   1  10      428.16      404.08     12.35 o 
   8   1  10      319.06      319.02     10.76 o 
   9   1  10        8.61        8.44      4.22 o 
  10   1  10       24.53       18.87      5.11 o 
  -9   2  10        5.33        4.17      5.21 o 
  -8   2  10       53.77       53.75      6.00 o 
  -7   2  10      319.56      304.63     12.51 o 
  -6   2  10      145.94      149.38      8.00 o 
  -5   2  10      110.18      100.49      4.81 o 
  -4   2  10      312.86      326.12      7.55 o 
  -3   2  10     1029.31     1027.38     19.12 o 
  -2   2  10      240.56      241.53      4.99 o 
  -1   2  10     1099.71     1111.79     17.68 o 
   0   2  10      521.18      514.10     10.49 o 
   1   2  10     1071.44     1099.49     21.32 o 
   2   2  10      232.71      233.17      5.60 o 
   3   2  10      995.19     1009.52     14.85 o 
   4   2  10      270.20      285.23      7.17 o 
   5   2  10      119.80      111.44      5.57 o 
   6   2  10      148.38      153.52      7.38 o 
   7   2  10      306.11      313.80     10.36 o 
   8   2  10       58.17       68.20      5.47 o 
   9   2  10        5.51       -0.15      3.85 o 
  -9   3  10       13.41       17.70      6.25 o 
  -8   3  10       92.17       88.24      7.38 o 
  -7   3  10      272.30      274.72     11.76 o 
  -6   3  10        8.23       10.92      2.06 o 
  -5   3  10       15.64       17.18      1.88 o 
  -4   3  10      308.28      313.38      7.65 o 
  -3   3  10      506.84      516.92     10.87 o 
  -2   3  10      157.21      153.09      4.13 o 
  -1   3  10        2.29        0.48      1.25 o 
   0   3  10     1026.00      991.71     21.66 o 
   1   3  10        2.83        2.12      1.75 o 
   2   3  10      158.92      151.41      5.28 o 
   3   3  10      507.25      510.66      9.30 o 
   4   3  10      299.51      303.73      7.31 o 
   5   3  10        8.11        4.71      3.80 o 
   6   3  10       15.35       17.24      3.28 o 
   7   3  10      272.96      272.87      9.68 o 
   8   3  10       91.81       94.35      6.27 o 
   9   3  10       15.78       11.89      4.59 o 
  -9   4  10       10.72        3.64      5.21 o 
  -8   4  10       56.59       60.89      6.63 o 
  -7   4  10      224.60      241.40      7.71 o 
  -6   4  10       97.50      111.48      5.23 o 
  -5   4  10      158.72      154.58      5.22 o 
  -4   4  10      195.50      194.96      5.82 o 
  -3   4  10      402.74      405.39     10.88 o 
  -2   4  10      511.88      501.33      9.28 o 
  -1   4  10      207.55      200.64      4.84 o 
   0   4  10      227.82      215.64      5.89 o 
   1   4  10      213.61      204.33      6.22 o 
   2   4  10      514.98      489.33      9.02 o 
   3   4  10      398.47      400.22      7.88 o 
   4   4  10      177.33      182.84      5.14 o 
   5   4  10      158.87      161.57      7.28 o 
   6   4  10      100.37      110.55      6.18 o 
   7   4  10      227.12      230.42      8.85 o 
   8   4  10       59.26       61.83      5.39 o 
   9   4  10       11.03        6.25      4.42 o 
  -9   5  10        9.78        7.87      3.07 o 
  -8   5  10       94.97       86.87      5.10 o 
  -7   5  10      161.88      151.59      6.22 o 
  -6   5  10      176.40      167.30      6.71 o 
  -5   5  10       81.89       89.24      4.38 o 
  -4   5  10      258.70      262.89      7.21 o 
  -3   5  10      137.72      149.73      5.70 o 
  -2   5  10       97.37       98.34      3.56 o 
  -1   5  10       52.98       49.36      2.67 o 
   0   5  10      611.70      628.02     13.03 o 
   1   5  10       51.10       50.44      3.44 o 
   2   5  10      108.20      105.32      4.51 o 
   3   5  10      133.88      135.43      4.61 o 
   4   5  10      238.11      246.71      6.39 o 
   5   5  10      104.44      111.40      7.38 o 
   6   5  10      177.19      177.09      7.63 o 
   7   5  10      159.04      137.21      7.08 o 
   8   5  10       90.26       91.55      7.86 o 
   9   5  10       10.07        8.10      4.59 o 
  -8   6  10       24.44       28.47      6.51 o 
  -7   6  10       48.51       47.60      4.28 o 
  -6   6  10      132.11      123.56      6.34 o 
  -5   6  10      155.16      147.74      5.45 o 
  -4   6  10      174.06      154.29      5.39 o 
  -3   6  10      110.36       98.90      4.29 o 
  -2   6  10      257.80      256.86      6.12 o 
  -1   6  10      206.77      208.68      5.47 o 
   0   6  10       99.70       94.94      4.03 o 
   1   6  10      222.38      219.41      5.81 o 
   2   6  10      289.67      271.36      8.90 o 
   3   6  10       88.31       79.28      4.49 o 
   4   6  10      171.72      152.93      5.88 o 
   5   6  10      161.84      160.90      6.42 o 
   6   6  10      117.13      116.46      8.00 o 
   7   6  10       48.03       41.80      5.63 o 
   8   6  10       28.33       32.80      7.81 o 
  -8   7  10       29.69       35.13      4.74 o 
  -7   7  10       80.03       71.57      5.26 o 
  -6   7  10       93.65       83.99      6.47 o 
  -5   7  10      163.73      190.63      6.91 o 
  -4   7  10      215.22      217.99      7.51 o 
  -3   7  10       66.12       59.27      3.13 o 
  -2   7  10      160.96      145.02      4.49 o 
  -1   7  10       30.90       32.79      2.63 o 
   0   7  10      321.23      310.71      7.63 o 
   1   7  10       47.22       51.91      3.27 o 
   2   7  10      144.36      126.85      5.64 o 
   3   7  10       70.83       72.85      3.81 o 
   4   7  10      195.30      200.61      7.85 o 
   5   7  10      173.61      179.07      7.31 o 
   6   7  10       92.04       88.07      4.77 o 
   7   7  10       79.55       74.45      9.89 o 
   8   7  10       28.85       29.16      7.81 o 
  -7   8  10        1.51       -1.83      2.83 o 
  -6   8  10       78.32       82.20      6.43 o 
  -5   8  10       69.09       73.40      4.90 o 
  -4   8  10       90.42       84.84      4.55 o 
  -3   8  10       35.93       34.30      2.45 o 
  -2   8  10      225.90      241.87      6.23 o 
  -1   8  10      105.13      105.32      4.04 o 
   0   8  10       64.25       60.81      3.73 o 
   1   8  10      121.51      120.77      4.95 o 
   2   8  10      213.43      223.24      8.85 o 
   3   8  10       28.42       37.59      3.74 o 
   4   8  10       92.86       80.51      5.59 o 
   5   8  10       67.05       79.71      5.61 o 
   6   8  10       75.57       83.39      5.40 o 
   7   8  10        1.11        2.60      5.73 o 
  -7   9  10        7.27       11.45      4.05 o 
  -6   9  10       38.25       38.28      5.15 o 
  -5   9  10       86.95       98.04      8.59 o 
  -4   9  10       13.23       15.14      2.85 o 
  -3   9  10       32.49       25.57      2.62 o 
  -2   9  10      114.98      111.99      4.10 o 
  -1   9  10      147.35      159.23      4.95 o 
   0   9  10      233.35      214.53      7.55 o 
   1   9  10      169.51      189.15      6.13 o 
   2   9  10      103.13      118.18      6.89 o 
   3   9  10       42.81       39.22      5.89 o 
   4   9  10       15.53       13.66      5.47 o 
   5   9  10       86.13      102.13      8.00 o 
   6   9  10       42.09       39.05      7.81 o 
   7   9  10        8.03       13.54      6.77 o 
  -6  10  10       28.76       37.34      5.33 o 
  -5  10  10       29.74       28.48      4.08 o 
  -4  10  10       16.09       17.16      3.11 o 
  -3  10  10       12.51        8.26      2.40 o 
  -2  10  10      214.32      223.16      6.49 o 
  -1  10  10        5.28        4.59      2.41 o 
   0  10  10       36.35       31.86      3.37 o 
   1  10  10        1.85        0.13      2.66 o 
   2  10  10      219.86      237.05      9.57 o 
   3  10  10       11.77        7.91      4.59 o 
   4  10  10       18.81       17.70      6.77 o 
   6  10  10       37.25       49.46      8.33 o 
  -5  11  10       22.36       24.09      4.19 o 
  -4  11  10        6.67        5.92      2.89 o 
  -3  11  10       25.04       26.12      3.53 o 
  -2  11  10       67.34       66.98      4.71 o 
  -1  11  10       99.55      108.89      6.60 o 
   0  11  10       18.44       11.68      2.61 o 
   1  11  10      100.00       97.41      5.18 o 
   2  11  10       64.26       60.24      5.72 o 
   3  11  10       28.26       26.55      9.37 o 
  -3  12  10        5.82        7.76      3.17 o 
  -2  12  10       69.48       78.90      6.09 o 
  -1  12  10       29.77       32.73      4.60 o 
   0  12  10       20.18       14.50      4.74 o 
   1  12  10       28.24       36.71      4.60 o 
   2  12  10       69.69       79.70      8.33 o 
   0  13  10        0.89       -3.53      4.22 o 
   1   0  11       79.37       81.21      3.60 o 
   2   0  11     1208.09     1251.07     22.68 o 
   3   0  11       57.00       48.91      3.38 o 
   4   0  11      424.26      413.99     10.16 o 
   5   0  11      204.99      227.29      8.41 o 
   6   0  11      192.44      219.00     10.13 o 
   7   0  11       16.27       19.85      7.03 o 
   8   0  11      105.66      108.08      8.13 o 
   9   0  11      107.66       95.80     10.41 o 
  -9   1  11       52.58       48.42      8.33 o 
  -8   1  11        2.39        2.08      3.68 o 
  -7   1  11        4.60        6.77      3.63 o 
  -6   1  11        1.83       -3.12      3.12 o 
  -5   1  11       36.16       37.14      3.65 o 
  -4   1  11      155.53      142.90      7.31 o 
  -3   1  11      680.61      675.15     12.29 o 
  -2   1  11      676.20      668.20     11.95 o 
  -1   1  11      940.13      929.51     16.84 o 
   0   1  11       22.20       30.28      2.93 o 
   1   1  11      884.55      853.18     24.29 o 
   2   1  11      722.61      704.56     11.56 o 
   3   1  11      687.06      672.35     12.83 o 
   4   1  11      140.82      139.29      5.39 o 
   5   1  11       66.45       68.74      4.33 o 
   6   1  11        6.16        7.81      3.31 o 
   7   1  11        3.56        2.83      3.25 o 
   8   1  11        2.18       -0.47      3.48 o 
   9   1  11       54.24       45.30      7.81 o 
  -9   2  11       51.49       45.30      8.33 o 
  -8   2  11       95.86      104.37      8.13 o 
  -7   2  11        8.96        8.61      2.06 o 
  -6   2  11      241.14      244.23      7.44 o 
  -5   2  11      121.86      133.25      6.84 o 
  -4   2  11      151.18      166.26      5.25 o 
  -3   2  11      159.52      147.75      4.98 o 
  -2   2  11      582.76      582.31     10.17 o 
  -1   2  11      687.73      680.21     13.12 o 
   0   2  11       70.67       76.70      3.56 o 
   1   2  11      651.40      648.56     15.89 o 
   2   2  11      543.51      531.21      9.68 o 
   3   2  11      159.49      155.78      3.69 o 
   4   2  11      158.54      168.35      5.92 o 
   5   2  11      124.72      125.39      5.99 o 
   6   2  11      247.03      247.35     10.74 o 
   7   2  11       13.21       12.12      4.00 o 
   8   2  11      102.16      111.42      8.37 o 
   9   2  11       52.01       53.11      8.33 o 
  -9   3  11       61.11       67.16      9.37 o 
  -8   3  11        3.04       -0.96      3.63 o 
  -7   3  11        1.66        3.24      2.06 o 
  -6   3  11       43.01       43.08      3.50 o 
  -5   3  11      442.93      458.12     10.38 o 
  -4   3  11      151.64      160.76      6.16 o 
  -3   3  11      189.98      180.96      7.06 o 
  -2   3  11      286.34      308.60      7.64 o 
  -1   3  11       45.22       46.16      2.95 o 
   0   3  11        0.71        2.16      1.83 o 
   1   3  11       50.71       42.56      3.67 o 
   2   3  11      323.43      345.70     14.73 o 
   3   3  11      197.59      198.44      4.99 o 
   4   3  11      147.87      146.19      5.61 o 
   5   3  11      458.90      474.20     16.00 o 
   6   3  11       47.09       58.64     11.71 o 
   7   3  11        1.77       -0.79      3.48 o 
   8   3  11        0.97        1.64      3.63 o 
   9   3  11       69.72       81.22     10.41 o 
  -9   4  11       10.02        3.64      5.73 o 
  -8   4  11       32.36       32.76      3.35 o 
  -7   4  11       48.08       54.78      3.93 o 
  -6   4  11      276.32      269.56      8.56 o 
  -5   4  11      223.12      222.18      5.83 o 
  -4   4  11      122.17      127.18      5.39 o 
  -3   4  11      172.59      177.51      6.19 o 
  -2   4  11      416.12      425.57      8.84 o 
  -1   4  11      143.50      144.95      4.81 o 
   0   4  11       25.71       27.10      2.58 o 
   1   4  11      139.99      134.45      7.14 o 
   2   4  11      362.95      377.96     15.56 o 
   3   4  11      175.88      176.44      5.29 o 
   4   4  11      128.38      129.96      4.33 o 
   5   4  11      222.66      216.09     10.00 o 
   6   4  11      292.06      271.13     23.95 o 
   7   4  11       54.88       56.76      6.23 o 
   8   4  11       32.81       28.12      7.29 o 
   9   4  11       10.68       11.45      6.25 o 
  -8   5  11       12.74       13.71      3.07 o 
  -7   5  11        4.47        8.16      2.59 o 
  -6   5  11      143.59      148.62      6.33 o 
  -5   5  11      336.43      336.44      9.50 o 
  -4   5  11      215.62      206.69      6.90 o 
  -3   5  11       78.05       74.95      4.49 o 
  -2   5  11      146.59      135.28      4.79 o 
  -1   5  11       21.60       23.30      2.53 o 
   0   5  11      201.33      203.33      6.10 o 
   1   5  11       27.60       24.80      2.79 o 
   2   5  11      143.43      132.84      5.37 o 
   3   5  11       82.65       81.66      3.86 o 
   4   5  11      200.74      191.17      8.91 o 
   5   5  11      339.95      338.84     13.25 o 
   6   5  11      146.09      158.14     10.41 o 
   7   5  11        3.41       -1.48      3.48 o 
   8   5  11       12.02       24.47      7.29 o 
  -8   6  11        8.59       10.58      3.37 o 
  -7   6  11       42.51       47.87      5.03 o 
  -6   6  11      135.62      123.32      6.08 o 
  -5   6  11      160.81      157.41      9.37 o 
  -4   6  11      197.15      192.62      6.17 o 
  -3   6  11       99.22      106.33      5.09 o 
  -2   6  11       28.81       21.93      2.20 o 
  -1   6  11       56.38       55.48      3.57 o 
   0   6  11      208.96      204.69      5.84 o 
   1   6  11       45.96       40.41      3.51 o 
   2   6  11       50.74       48.09      3.69 o 
   3   6  11      101.14       86.20      5.55 o 
   4   6  11      191.66      191.43      5.74 o 
   5   6  11      170.36      160.74      6.39 o 
   6   6  11      139.04      127.30      8.51 o 
   7   6  11       47.54       46.44      6.07 o 
   8   6  11        8.99        4.69      5.73 o 
  -8   7  11       16.42       19.71      4.00 o 
  -7   7  11        6.07        7.95      3.10 o 
  -6   7  11       62.51       60.72      5.33 o 
  -5   7  11       65.77       65.46      4.60 o 
  -4   7  11      138.60      144.70      6.16 o 
  -3   7  11      157.48      169.26      5.85 o 
  -2   7  11      229.02      225.40      5.95 o 
  -1   7  11      159.74      157.86      5.70 o 
   0   7  11       95.30      105.88      5.24 o 
   1   7  11      179.03      169.65      5.79 o 
   2   7  11      240.31      237.08      7.70 o 
   3   7  11      179.57      187.48      7.54 o 
   4   7  11      135.74      156.04      6.83 o 
   5   7  11       73.44       73.49      5.16 o 
   6   7  11       67.87       57.93      8.33 o 
   7   7  11        6.42        3.64      6.25 o 
   8   7  11       15.21       13.02      6.77 o 
  -7   8  11       33.75       38.09      5.11 o 
  -6   8  11       38.02       31.32      4.79 o 
  -5   8  11       24.69       24.76      3.50 o 
  -4   8  11       62.93       55.06      4.13 o 
  -3   8  11        5.86        4.84      1.65 o 
  -2   8  11        7.97       13.79      2.26 o 
  -1   8  11      342.01      341.31      8.28 o 
   0   8  11      109.34      115.79      4.96 o 
   1   8  11      329.89      316.68      8.23 o 
   2   8  11        9.47        7.16      3.04 o 
   3   8  11        8.23        6.82      3.10 o 
   4   8  11       68.31       67.69     11.45 o 
   5   8  11       24.99       25.74      3.71 o 
   6   8  11       36.93       35.05      3.72 o 
   7   8  11       40.18       30.20      7.81 o 
  -6   9  11        9.62       11.97      4.05 o 
  -5   9  11        5.85        4.17      5.21 o 
  -4   9  11       69.77       73.38      4.54 o 
  -3   9  11       39.32       38.89      2.95 o 
  -2   9  11       90.88       84.53      3.85 o 
  -1   9  11      193.48      164.27      5.91 o 
   0   9  11       37.68       48.20      3.67 o 
   1   9  11      209.17      205.82      6.46 o 
   2   9  11       91.41       86.79      6.47 o 
   3   9  11       45.26       36.63      6.23 o 
   4   9  11       72.19       69.77     10.41 o 
   5   9  11        4.63        3.64      5.73 o 
   6   9  11       11.47       10.93      6.25 o 
  -5  10  11       26.31       28.31      4.19 o 
  -4  10  11       20.49       11.35      3.04 o 
  -3  10  11       25.69       35.38      3.59 o 
  -2  10  11       45.51       42.14      3.10 o 
  -1  10  11       79.49       73.88      4.32 o 
   0  10  11      180.92      170.14      6.25 o 
   1  10  11       73.36       67.47      4.95 o 
   2  10  11       45.99       51.06      5.21 o 
   3  10  11       19.22       27.59      8.33 o 
  -4  11  11       28.14       29.65      3.74 o 
  -3  11  11       33.70       38.14      4.07 o 
  -2  11  11        4.76        2.49      3.28 o 
  -1  11  11       14.54       11.32      3.23 o 
   0  11  11       90.94      104.29      5.42 o 
   1  11  11       14.79       13.62      3.88 o 
  -3  12  11       38.35       50.86      4.66 o 
  -2  12  11        2.11        1.09      3.40 o 
  -1  12  11       25.45       31.57      4.60 o 
   0  12  11       23.72       10.08      4.59 o 
   1  12  11       21.04       23.69      4.40 o 
   2  12  11        2.36        1.49      4.22 o 
   0   0  12      596.11      561.30     16.35 o 
   1   0  12      267.88      277.06      8.21 o 
   2   0  12       71.81       72.68      3.51 o 
   3   0  12       23.49       31.46      4.00 o 
   4   0  12      179.89      178.47      6.14 o 
   5   0  12        9.01        7.20      2.62 o 
   6   0  12       78.09       78.47     13.28 o 
   7   0  12      416.21      428.84     18.48 o 
   8   0  12      153.96      131.64      8.51 o 
   9   0  12        0.30       -2.60      4.69 o 
  -9   1  12        0.81       -1.04      5.21 o 
  -8   1  12      205.37      191.84     27.59 o 
  -7   1  12       37.74       42.25      5.75 o 
  -6   1  12        6.21        6.36      3.48 o 
  -5   1  12        1.60       -1.83      2.26 o 
  -4   1  12      369.28      385.20      8.88 o 
  -3   1  12      541.13      562.79     13.21 o 
  -2   1  12       30.09       29.63      2.58 o 
  -1   1  12        6.92        7.11      1.85 o 
   0   1  12      377.10      369.56      8.51 o 
   1   1  12        2.06       -0.77      1.99 o 
   2   1  12       27.08       27.96      3.31 o 
   3   1  12      530.04      545.28     12.14 o 
   4   1  12      326.61      340.37      9.28 o 
   5   1  12        2.52        3.64      2.40 o 
   6   1  12        2.15        6.36      3.48 o 
   7   1  12       33.38       38.62      8.33 o 
   8   1  12      200.00      180.31     10.00 o 
   9   1  12        1.14        1.04      5.73 o 
  -9   2  12        3.61       -1.56      5.21 o 
  -8   2  12      100.67       97.93      8.25 o 
  -7   2  12      188.88      189.34      6.80 o 
  -6   2  12       30.29       35.81      3.17 o 
  -5   2  12       35.30       38.33      2.94 o 
  -4   2  12       29.94       28.44      2.98 o 
  -3   2  12      283.16      275.85      7.97 o 
  -2   2  12       45.99       43.78      2.99 o 
  -1   2  12      279.44      273.59      6.86 o 
   0   2  12       57.91       58.21      3.30 o 
   1   2  12      256.65      235.95      8.10 o 
   2   2  12       56.69       64.59      4.74 o 
   3   2  12      270.48      261.81      6.32 o 
   4   2  12       18.66       19.48      2.82 o 
   5   2  12       37.33       43.58      3.90 o 
   6   2  12       29.67       27.20      4.74 o 
   7   2  12      201.97      200.45     16.14 o 
   8   2  12      100.36       96.84     10.41 o 
   9   2  12        3.48       -3.12      5.21 o 
  -9   3  12        7.75        9.37      6.25 o 
  -8   3  12      125.07      137.97     11.45 o 
  -7   3  12       90.59       96.72     12.24 o 
  -6   3  12      115.22      128.99     10.89 o 
  -5   3  12       24.35       34.98      3.17 o 
  -4   3  12      246.04      239.22      7.20 o 
  -3   3  12      219.43      211.03      6.80 o 
  -2   3  12       70.71       78.75      3.80 o 
  -1   3  12      146.19      146.97      5.05 o 
   0   3  12      390.97      391.87      9.14 o 
   1   3  12      150.02      133.57      6.00 o 
   2   3  12       65.46       71.17      4.10 o 
   3   3  12      187.86      184.43      5.82 o 
   4   3  12      204.83      203.99      6.88 o 
   5   3  12       24.94       26.52      4.50 o 
   6   3  12      119.16      121.38      8.25 o 
   7   3  12       86.23       81.33      7.25 o 
   8   3  12      114.48      108.82     11.45 o 
   9   3  12       10.43       16.14      6.25 o 
  -8   4  12       27.58       31.12      3.62 o 
  -7   4  12       98.06      105.85      7.77 o 
  -6   4  12       47.05       45.64      4.10 o 
  -5   4  12       15.73       20.10      2.83 o 
  -4   4  12       44.29       44.35      3.83 o 
  -3   4  12      137.07      149.07      5.85 o 
  -2   4  12       35.91       35.47      3.70 o 
  -1   4  12      120.24      114.14      4.53 o 
   0   4  12       21.84       22.10      3.52 o 
   1   4  12      142.31      129.98      5.06 o 
   2   4  12       37.31       33.81      3.38 o 
   3   4  12      136.12      153.84      6.42 o 
   4   4  12       47.59       54.83      3.00 o 
   5   4  12       13.04       13.94      4.22 o 
   6   4  12       44.07       42.30      5.63 o 
   7   4  12      100.45       96.74      8.00 o 
   8   4  12       24.23       21.35      6.77 o 
  -8   5  12       41.61       43.31      4.33 o 
  -7   5  12       10.23       14.72      3.06 o 
  -6   5  12       65.60       58.27      5.11 o 
  -5   5  12      167.34      165.21      5.64 o 
  -4   5  12      273.12      260.54      8.30 o 
  -3   5  12      101.08       89.44      4.87 o 
  -2   5  12       86.76       83.93      3.98 o 
  -1   5  12       84.95       82.45      4.15 o 
   0   5  12      131.65      127.65      4.99 o 
   1   5  12       97.84       93.91      4.67 o 
   2   5  12       82.73       78.90      4.72 o 
   3   5  12      100.82       88.65      5.37 o 
   4   5  12      267.10      261.78      6.80 o 
   5   5  12      160.80      173.95      9.38 o 
   6   5  12       68.54       73.70      6.88 o 
   7   5  12        9.64        9.87      4.22 o 
   8   5  12       34.42       42.69      8.33 o 
  -8   6  12       31.51       40.17     10.41 o 
  -7   6  12       39.22       41.21      5.21 o 
  -6   6  12      115.54      119.56      6.97 o 
  -5   6  12       15.42       20.26      3.20 o 
  -4   6  12       21.72       23.80      3.40 o 
  -3   6  12       69.12       85.56      5.00 o 
  -2   6  12       35.91       34.15      2.57 o 
  -1   6  12       37.23       37.62      3.83 o 
   0   6  12       95.00       85.43      4.12 o 
   1   6  12       42.14       43.33      3.68 o 
   2   6  12       40.73       39.55      3.63 o 
   3   6  12       65.29       75.71      5.36 o 
   4   6  12       29.58       29.71      3.15 o 
   5   6  12       14.42       20.31      2.83 o 
   6   6  12      115.38      111.51      8.51 o 
   7   6  12       38.07       27.07      7.29 o 
   8   6  12       26.91       21.87      7.29 o 
  -7   7  12       11.82       12.50      5.99 o 
  -6   7  12       31.63       38.01      4.96 o 
  -5   7  12      175.43      189.73      7.31 o 
  -4   7  12       76.99       64.64      4.07 o 
  -3   7  12       48.79       56.99      3.82 o 
  -2   7  12       63.03       55.58      3.23 o 
  -1   7  12      110.84      120.20      5.18 o 
   0   7  12      168.59      160.04      5.41 o 
   1   7  12      125.89      137.55      9.39 o 
   2   7  12       59.47       52.05      4.21 o 
   3   7  12       42.88       54.72      4.94 o 
   4   7  12       67.81       54.67      7.81 o 
   5   7  12      170.02      168.15      7.06 o 
   6   7  12       30.17       26.14      5.33 o 
   7   7  12        9.61        5.73      5.73 o 
  -7   8  12        6.93        7.81      4.17 o 
  -6   8  12       33.15       28.98      4.79 o 
  -5   8  12        0.47       -1.69      2.80 o 
  -4   8  12       67.43       69.64      8.13 o 
  -3   8  12       98.17       95.38      4.40 o 
  -2   8  12       42.16       48.05      3.75 o 
  -1   8  12       14.47       14.27      2.59 o 
   0   8  12        0.30       -0.46      2.11 o 
   1   8  12       12.65       10.82      2.54 o 
   2   8  12       60.54       64.19      5.39 o 
   3   8  12       98.72      101.72      6.39 o 
   4   8  12       73.39       66.12      9.37 o 
   5   8  12        1.61       -2.82      3.11 o 
   6   8  12       34.03       30.72      7.29 o 
   7   8  12        9.57        2.60      6.77 o 
  -6   9  12       11.48        7.67      4.43 o 
  -5   9  12       61.07       64.94      5.20 o 
  -4   9  12       25.38       25.09      3.88 o 
  -3   9  12       46.99       46.07      2.94 o 
  -2   9  12       24.33       18.73      3.23 o 
  -1   9  12      245.68      234.21      7.13 o 
   0   9  12       22.21       18.90      2.94 o 
   1   9  12      255.90      257.10      7.37 o 
   2   9  12       17.83       21.16      4.00 o 
   3   9  12       40.02       41.93     11.45 o 
   5   9  12       67.10       81.22     12.50 o 
  -5  10  12        5.43        4.60      3.40 o 
  -4  10  12       27.63       24.66      3.57 o 
  -3  10  12        7.86        9.99      2.97 o 
  -2  10  12       83.87       98.18      5.51 o 
  -1  10  12        9.23       12.15      3.61 o 
   0  10  12       25.66       25.46      3.31 o 
   1  10  12        9.27        4.40      2.90 o 
   2  10  12       97.92      124.87     18.74 o 
   3  10  12        9.15        6.77      7.29 o 
  -4  11  12        9.85       16.37      4.00 o 
  -3  11  12       34.72       38.73      4.88 o 
  -2  11  12        2.90       -2.72      3.20 o 
  -1  11  12       86.62       86.28      5.49 o 
   0  11  12        3.96        8.30      3.40 o 
   1  11  12       88.14       85.91      7.36 o 
  -1  12  12        9.97        4.18      3.70 o 
   0  12  12       21.90       15.84      4.05 o 
   1  12  12        8.80        8.88      4.53 o 
   1   0  13       94.89       97.59      5.09 o 
   2   0  13     2153.35     2138.97     53.00 o 
   3   0  13      463.86      510.88     12.60 o 
   4   0  13        6.26        5.21      6.77 o 
   5   0  13        5.41        4.17      3.31 o 
   6   0  13       32.80       32.14      4.88 o 
   7   0  13       87.90       70.53      6.88 o 
   8   0  13      158.62      163.48     12.50 o 
   9   0  13        0.33       -2.08      5.21 o 
  -8   1  13        0.20        9.37      5.73 o 
  -7   1  13        3.38        5.68      4.00 o 
  -6   1  13       35.56       36.04      3.50 o 
  -5   1  13      132.15      144.76      5.74 o 
  -4   1  13       18.09       21.11      2.87 o 
  -3   1  13       10.13        9.29      3.78 o 
  -2   1  13        4.38        2.67      2.59 o 
  -1   1  13      153.22      156.16      5.24 o 
   0   1  13       14.39        9.85      2.79 o 
   1   1  13      161.48      160.22      6.91 o 
   2   1  13       10.21       11.31      8.85 o 
   3   1  13       18.08       18.69      4.04 o 
   4   1  13       20.24       23.05      3.28 o 
   5   1  13      142.41      162.95      6.77 o 
   6   1  13       37.15       35.09      5.25 o 
   7   1  13        2.16        2.38      3.75 o 
   8   1  13        0.50        3.64      5.73 o 
  -8   2  13      123.33      131.64     13.54 o 
  -7   2  13       45.17       41.02      3.78 o 
  -6   2  13      141.78      153.11      6.22 o 
  -5   2  13       28.24       28.08      3.14 o 
  -4   2  13       13.97       19.66      2.87 o 
  -3   2  13      552.21      542.06     13.41 o 
  -2   2  13      980.58     1022.81     22.43 o 
  -1   2  13       54.13       58.61      3.59 o 
   0   2  13       40.65       39.98      3.83 o 
   1   2  13       67.48       70.49      5.70 o 
   2   2  13      978.87      980.36     20.07 o 
   3   2  13      563.29      578.80     14.55 o 
   4   2  13       13.60       11.76      3.06 o 
   5   2  13       24.77       26.49      3.58 o 
   6   2  13      138.14      141.21     12.24 o 
   7   2  13       41.46       35.98      5.63 o 
   8   2  13      129.48      139.53     11.97 o 
  -8   3  13        2.52        5.40      2.68 o 
  -7   3  13        7.35        2.62      2.61 o 
  -6   3  13       25.94       25.32      3.75 o 
  -5   3  13      116.72      121.92      5.49 o 
  -4   3  13       70.34       68.77      4.38 o 
  -3   3  13      121.83      121.11      5.47 o 
  -2   3  13      168.15      159.86      6.65 o 
  -1   3  13      135.33      135.19      5.19 o 
   0   3  13       10.93       13.43      2.40 o 
   1   3  13      113.69      118.39      6.00 o 
   2   3  13      171.78      173.28      6.12 o 
   3   3  13      121.82      119.20      5.72 o 
   4   3  13       61.04       58.91      4.49 o 
   5   3  13      125.37      136.81      9.89 o 
   6   3  13       29.53       33.20      5.11 o 
   7   3  13        8.63        5.73      4.00 o 
   8   3  13        1.69        2.08      5.73 o 
  -8   4  13       21.25       16.70      6.77 o 
  -7   4  13       46.61       50.34      5.81 o 
  -6   4  13      134.75      129.75      6.88 o 
  -5   4  13       61.24       53.69      4.05 o 
  -4   4  13       66.53       72.86      4.49 o 
  -3   4  13      544.37      530.73     15.02 o 
  -2   4  13      185.94      179.10      8.47 o 
  -1   4  13       53.07       46.38      3.43 o 
   0   4  13       76.45       77.30      4.15 o 
   1   4  13       51.23       44.46      3.44 o 
   2   4  13      199.53      191.64      6.60 o 
   3   4  13      525.86      495.12     13.83 o 
   4   4  13       61.33       65.38      4.85 o 
   5   4  13       56.40       65.38      6.25 o 
   6   4  13      134.62      126.61      8.63 o 
   7   4  13       47.20       53.12      6.50 o 
   8   4  13       24.67       18.74      7.29 o 
  -8   5  13        5.22        8.66      3.37 o 
  -7   5  13        9.01       12.20      5.47 o 
  -6   5  13       42.12       42.00      4.74 o 
  -5   5  13      213.23      232.37      6.86 o 
  -4   5  13       98.48      104.58      5.47 o 
  -3   5  13        5.50        3.82      3.52 o 
  -2   5  13       43.68       46.02      3.98 o 
  -1   5  13      120.67      132.74      6.61 o 
   0   5  13       57.94       64.70      4.03 o 
   1   5  13      132.60      147.67      5.84 o 
   2   5  13       44.82       47.02      3.79 o 
   3   5  13        5.36        3.13      2.74 o 
   4   5  13       86.07       82.61      5.14 o 
   5   5  13      222.01      221.64     10.63 o 
   6   5  13       40.45       31.53      5.63 o 
   7   5  13       10.99       14.58      6.77 o 
   8   5  13        6.54        2.08      6.25 o 
  -7   6  13       29.08       42.18      5.99 o 
  -6   6  13       34.67       38.76      4.74 o 
  -5   6  13       26.40       28.64      3.23 o 
  -4   6  13       17.64       14.47      2.98 o 
  -3   6  13      420.43      395.68     10.91 o 
  -2   6  13      153.86      155.28      7.82 o 
  -1   6  13      167.90      163.02      5.76 o 
   0   6  13        9.65        8.49      2.28 o 
   1   6  13      159.24      155.44      6.28 o 
   2   6  13      171.61      167.39      6.52 o 
   3   6  13      390.23      363.83     11.80 o 
   4   6  13       22.18       26.37      3.71 o 
   5   6  13       26.64       32.28      6.77 o 
   6   6  13       38.20       42.27      5.86 o 
   7   6  13       31.64       32.80      7.81 o 
  -7   7  13        6.73       -0.98      3.25 o 
  -6   7  13       22.33       22.49      4.37 o 
  -5   7  13      114.48      116.70     10.08 o 
  -4   7  13       27.67       29.37      3.30 o 
  -3   7  13        1.90        0.05      2.25 o 
  -2   7  13       34.58       30.27      3.02 o 
  -1   7  13       36.25       31.14      3.30 o 
   0   7  13      468.89      460.16     10.37 o 
   1   7  13       47.17       39.93      3.89 o 
   2   7  13       27.18       22.61      3.88 o 
   3   7  13        0.43       -2.59      2.59 o 
   4   7  13       33.28       19.78      5.73 o 
   5   7  13      120.95      112.46      8.33 o 
   6   7  13       21.36       19.94      4.96 o 
   7   7  13        8.59        7.29      6.25 o 
  -6   8  13       13.43       14.31      4.22 o 
  -5   8  13       35.57       34.19      4.19 o 
  -4   8  13       21.47       18.49      3.05 o 
  -3   8  13      107.80      106.93      5.32 o 
  -2   8  13       25.26       28.15      3.17 o 
  -1   8  13      104.11      100.13      4.90 o 
   0   8  13       71.20       66.37      4.55 o 
   1   8  13      107.08       99.81      5.89 o 
   2   8  13       31.59       27.11      4.21 o 
   3   8  13       98.09      111.11      8.52 o 
  -5   9  13       14.90       10.28      3.50 o 
  -4   9  13       23.26       21.94      3.70 o 
  -3   9  13       55.54       51.27      4.23 o 
  -2   9  13       40.41       37.19      3.54 o 
  -1   9  13       24.63       22.56      3.11 o 
   0   9  13      228.91      239.53      7.33 o 
   1   9  13       26.19       26.74      3.87 o 
   2   9  13       33.18       18.78      4.08 o 
   3   9  13       55.95       52.94      6.50 o 
  -4  10  13        1.92        1.65      2.99 o 
  -3  10  13       24.58       23.90      4.10 o 
  -2  10  13       13.67       22.02      3.57 o 
  -1  10  13       52.50       56.25      5.65 o 
   0  10  13       14.98        9.42      5.04 o 
   1  10  13       47.71       58.83      6.43 o 
   2  10  13       10.44       20.31      6.77 o 
  -2  11  13        6.00        7.32      3.80 o 
  -1  11  13       27.04       24.32      3.91 o 
   0  11  13       38.51       36.02      8.07 o 
   1  11  13       25.75       16.51      5.11 o 
   0   0  14        6.58        8.76      3.11 o 
   1   0  14        1.36        1.74      2.40 o 
   2   0  14      402.43      416.20     12.07 o 
   3   0  14      375.98      369.00     19.78 o 
   4   0  14       40.29       43.32      3.83 o 
   5   0  14       95.91       95.73      6.80 o 
   6   0  14        7.84        8.33      5.21 o 
   7   0  14      422.11      443.07     17.14 o 
   8   0  14       51.46       51.54      8.85 o 
  -8   1  14      101.14      106.70      6.45 o 
  -7   1  14       16.83       18.79      5.76 o 
  -6   1  14       88.46      104.46      6.13 o 
  -5   1  14       13.86       17.34      2.98 o 
  -4   1  14      251.34      257.25      8.00 o 
  -3   1  14       14.35       17.24      4.43 o 
  -2   1  14       30.73       24.13      3.50 o 
  -1   1  14       76.18       87.16      7.66 o 
   0   1  14      337.92      328.65      8.36 o 
   1   1  14       68.85       78.33      5.06 o 
   2   1  14       33.89       35.58      3.81 o 
   3   1  14       11.45        8.85      5.21 o 
   4   1  14      243.10      242.43      8.51 o 
   5   1  14       15.35       18.72      3.85 o 
   6   1  14       88.25       99.44      9.89 o 
   7   1  14       16.68       12.58      4.74 o 
   8   1  14      105.05       96.32     10.93 o 
  -8   2  14       44.28       43.96      4.33 o 
  -7   2  14      258.21      269.76      9.24 o 
  -6   2  14       33.73       41.04      7.29 o 
  -5   2  14       13.79        8.53      2.99 o 
  -4   2  14       36.53       33.54      4.00 o 
  -3   2  14      297.63      304.95     11.03 o 
  -2   2  14       16.61       17.16      3.20 o 
  -1   2  14       70.69       67.59      3.94 o 
   0   2  14       45.59       40.68      3.25 o 
   1   2  14       70.38       70.67      4.90 o 
   2   2  14       21.36       20.24      2.85 o 
   3   2  14      268.63      269.29     10.34 o 
   4   2  14       30.02       30.77      3.75 o 
   5   2  14        9.93        7.56      3.48 o 
   6   2  14       30.90       31.40      6.25 o 
   7   2  14      249.68      277.04     12.88 o 
   8   2  14       41.10       44.26      8.85 o 
  -8   3  14       19.19       23.62      4.43 o 
  -7   3  14       13.45       21.91      7.81 o 
  -6   3  14       59.31       63.94      5.25 o 
  -5   3  14      127.11      120.31      5.70 o 
  -4   3  14      249.82      265.13      8.39 o 
  -3   3  14        7.59        5.45      3.99 o 
  -2   3  14       24.48       26.00      4.22 o 
  -1   3  14        5.99        6.30      2.40 o 
   0   3  14      502.21      515.54     11.56 o 
   1   3  14        4.88        2.95      2.71 o 
   2   3  14       23.47       24.87      3.02 o 
   3   3  14        9.24       12.29      2.76 o 
   4   3  14      251.99      276.78     20.31 o 
   5   3  14      120.78      113.79      6.99 o 
   6   3  14       59.83       64.45      6.74 o 
   7   3  14       14.15       18.19      5.11 o 
   8   3  14       19.49       27.07      7.29 o 
  -7   4  14       68.29       87.59      6.13 o 
  -6   4  14       22.21       16.27      3.63 o 
  -5   4  14       30.36       29.37      3.58 o 
  -4   4  14       36.15       35.95      3.70 o 
  -3   4  14      279.98      295.21      8.89 o 
  -2   4  14       75.93       74.98      6.26 o 
  -1   4  14      125.19      130.05      5.36 o 
   0   4  14       55.97       54.10      3.76 o 
   1   4  14      133.77      124.89      5.45 o 
   2   4  14       72.94       80.16      6.31 o 
   3   4  14      281.69      288.94     10.93 o 
   4   4  14       33.30       40.86      7.29 o 
   5   4  14       27.09       27.07      6.25 o 
   6   4  14       22.34       20.12      5.11 o 
   7   4  14       61.90       53.63      8.85 o 
  -7   5  14       15.65       18.49      5.21 o 
  -6   5  14       37.57       34.70      4.59 o 
  -5   5  14      136.24      138.36      6.30 o 
  -4   5  14      103.14      116.08      6.14 o 
  -3   5  14       10.71        6.44      3.64 o 
  -2   5  14        2.54        3.97      2.80 o 
  -1   5  14      149.59      157.38      5.89 o 
   0   5  14      351.40      357.03      9.29 o 
   1   5  14      143.09      146.64      6.10 o 
   2   5  14        2.08       -0.31      2.22 o 
   3   5  14        6.64        6.22      3.14 o 
   4   5  14      103.06      118.07     10.58 o 
   6   5  14       36.33       32.00      9.37 o 
   7   5  14       14.61       19.26      6.77 o 
  -7   6  14       35.57       43.70      5.11 o 
  -6   6  14       30.39       26.79      4.59 o 
  -5   6  14        5.11        3.49      2.71 o 
  -4   6  14       18.10       12.32      3.14 o 
  -3   6  14      163.59      159.99      8.65 o 
  -2   6  14       59.54       62.93      4.90 o 
  -1   6  14       31.34       33.72      4.28 o 
   0   6  14       14.43       11.95      2.58 o 
   1   6  14       27.21       30.72      3.56 o 
   2   6  14       69.67       80.57      5.02 o 
   3   6  14      167.96      164.43      7.56 o 
   4   6  14       15.16       14.16      3.29 o 
   6   6  14       27.63       26.62      5.49 o 
   7   6  14       32.44       53.63      8.85 o 
  -6   7  14       10.04       13.56      4.22 o 
  -5   7  14      119.04      134.83      7.85 o 
  -4   7  14      104.47      106.64      6.89 o 
  -3   7  14        5.74       11.45      3.31 o 
  -2   7  14       15.58       14.99      3.31 o 
  -1   7  14       92.85      100.54      5.25 o 
   0   7  14      123.04      125.31      5.26 o 
   1   7  14       91.13       95.85      5.72 o 
   2   7  14       14.42        9.11      3.37 o 
   3   7  14        4.50        7.12      3.28 o 
   4   7  14      108.79      114.73      8.47 o 
   5   7  14      118.12      131.20      8.33 o 
  -5   8  14        6.75        7.30      3.50 o 
  -4   8  14        2.41        2.04      2.77 o 
  -3   8  14       74.93       75.90      5.71 o 
  -2   8  14      125.75      127.97      6.76 o 
  -1   8  14        8.42        8.15      2.74 o 
   0   8  14       12.50        9.39      2.74 o 
   1   8  14        8.39        7.35      3.11 o 
   2   8  14      124.22      137.48      8.84 o 
   3   8  14       67.57       79.92      7.63 o 
  -4   9  14       12.05        6.94      3.61 o 
  -3   9  14        8.29        6.76      3.05 o 
  -2   9  14        5.10        7.41      3.40 o 
  -1   9  14       75.74       88.63      5.62 o 
   0   9  14        2.01        2.75      3.05 o 
   1   9  14       78.97       80.91      7.17 o 
   2   9  14        4.31       12.50      6.77 o 
   3   9  14       12.39       10.41      6.25 o 
  -3  10  14       12.65       14.58      3.91 o 
  -2  10  14       90.58       96.25      5.85 o 
  -1  10  14        0.07        2.25      3.50 o 
   0  10  14       22.03       23.78      4.40 o 
   1  10  14        0.32       -0.84      4.22 o 
   2  10  14       90.72       95.28     10.93 o 
   0  11  14        6.85        8.09      6.51 o 
   1   0  15       46.16       49.93      4.51 o 
   2   0  15      534.38      557.46     14.60 o 
   3   0  15        0.96        1.86      5.73 o 
   4   0  15      180.33      170.72      8.44 o 
   5   0  15       16.33       20.94      3.35 o 
   6   0  15      160.84      160.34      8.00 o 
   7   0  15       52.56       43.73      8.33 o 
   8   0  15       71.68       70.29      9.89 o 
  -7   1  15        9.50       14.15      4.00 o 
  -6   1  15       69.33       72.68      5.63 o 
  -5   1  15      100.84      121.15      9.17 o 
  -4   1  15       25.00       19.88      4.00 o 
  -3   1  15      256.38      254.04     10.29 o 
  -2   1  15      166.14      182.64      7.59 o 
  -1   1  15      605.94      621.20     15.51 o 
   0   1  15        0.06        2.85      2.25 o 
   1   1  15      592.90      589.39     15.32 o 
   2   1  15      172.38      179.41      6.17 o 
   3   1  15      260.08      249.80     10.45 o 
   4   1  15       23.66       20.31      6.25 o 
   5   1  15       95.68      107.19      8.07 o 
   6   1  15       68.76       59.35      8.33 o 
   7   1  15        7.81       17.70      6.77 o 
  -7   2  15       40.99       40.31      4.88 o 
  -6   2  15      148.18      150.16      7.70 o 
  -5   2  15       19.50       16.88      3.17 o 
  -4   2  15       19.76       20.40      3.23 o 
  -3   2  15       67.27       69.05      5.86 o 
  -2   2  15      657.82      621.13     19.69 o 
  -1   2  15        9.44        7.17      2.58 o 
   0   2  15       25.29       31.25      3.68 o 
   1   2  15        7.90        4.17      2.89 o 
   2   2  15      703.49      673.82     14.43 o 
   3   2  15       67.79       65.61      4.38 o 
   4   2  15       18.50       16.22      4.74 o 
   5   2  15       23.46       23.52      4.42 o 
   6   2  15      159.95      168.69     12.50 o 
   7   2  15       38.94       48.91      6.50 o 
  -7   3  15       31.71       39.28      4.74 o 
  -6   3  15       20.00       19.62      4.00 o 
  -5   3  15      130.63      151.45      6.30 o 
  -4   3  15       96.15       99.47      5.36 o 
  -3   3  15       80.14       87.26      6.80 o 
  -2   3  15      101.45       97.56      7.17 o 
  -1   3  15      331.48      348.44      9.19 o 
   0   3  15       21.84       20.72      2.92 o 
   1   3  15      353.45      362.44     10.90 o 
   2   3  15      104.73      105.51      5.41 o 
   3   3  15       86.46       82.94      6.34 o 
   4   3  15       94.09       97.66      8.13 o 
   6   3  15       19.40       11.45      6.25 o 
   7   3  15       29.69       35.92      7.81 o 
  -7   4  15       20.22       20.57      4.13 o 
  -6   4  15       79.85       89.31      6.60 o 
  -5   4  15        3.58        5.16      4.04 o 
  -4   4  15        5.88        9.51      2.98 o 
  -3   4  15      128.36      118.64      7.55 o 
  -2   4  15      405.56      390.99     14.17 o 
  -1   4  15       21.84       24.46      3.12 o 
   0   4  15        1.09        0.60      2.40 o 
   1   4  15       20.50       23.45      3.25 o 
   2   4  15      415.13      401.47     10.63 o 
   3   4  15      119.90      113.08      6.24 o 
   4   4  15        3.99        8.85      4.42 o 
   6   4  15       89.34      102.05     10.41 o 
   7   4  15       22.26       26.55      7.29 o 
  -7   5  15       22.49       35.04     11.45 o 
  -6   5  15       11.04       14.24      7.29 o 
  -5   5  15       46.50       44.94      4.26 o 
  -4   5  15       93.82       91.51      5.57 o 
  -3   5  15       53.22       38.53      6.25 o 
  -2   5  15       83.16       71.63      5.09 o 
  -1   5  15      321.94      314.53     10.11 o 
   0   5  15      230.25      238.62      7.59 o 
   1   5  15      334.47      337.08      9.62 o 
   2   5  15       80.32       66.29      5.31 o 
   3   5  15       53.48       43.18      4.58 o 
   4   5  15       82.45       79.88      4.99 o 
   7   5  15       22.51       25.51      7.81 o 
  -6   6  15       45.44       46.60      8.59 o 
  -5   6  15       20.42       15.86      3.14 o 
  -4   6  15       11.56        9.11      4.05 o 
  -3   6  15       80.62       77.23      6.80 o 
  -2   6  15       94.51       94.10      5.97 o 
  -1   6  15      143.62      153.75      7.10 o 
   0   6  15        3.21        0.43      2.23 o 
   1   6  15      138.06      149.87      6.55 o 
   2   6  15      101.39      100.08      6.57 o 
   3   6  15       71.46       77.66      5.89 o 
   4   6  15       11.07       11.54      3.38 o 
  -5   7  15       13.38       20.70      3.30 o 
  -4   7  15       92.69       97.49     10.41 o 
  -3   7  15       56.04       45.31      4.69 o 
  -2   7  15       34.86       27.34      4.08 o 
  -1   7  15       87.55       82.34      6.84 o 
   0   7  15      315.78      310.96      8.38 o 
   1   7  15       84.47       80.83      5.40 o 
   2   7  15       33.16       22.98      4.10 o 
   3   7  15       53.62       54.59      6.74 o 
   4   7  15       83.76      101.01     14.58 o 
  -5   8  15       15.06       15.52      3.78 o 
  -4   8  15        7.60       14.67      3.88 o 
  -3   8  15        7.38       12.65      3.70 o 
  -2   8  15       21.43       23.44      4.08 o 
  -1   8  15      110.35      111.26      6.21 o 
   0   8  15        1.35       -0.33      2.83 o 
   1   8  15      110.28      114.31      8.97 o 
   2   8  15       18.22       30.72      7.81 o 
   3   8  15        5.71        3.12      6.25 o 
  -3   9  15       15.19       17.31      3.64 o 
  -2   9  15        3.75        4.41      3.50 o 
  -1   9  15       15.02       14.62      4.00 o 
   0   9  15       91.90       99.00      6.76 o 
   1   9  15       12.25       18.72      5.11 o 
   2   9  15        2.70        6.25      6.77 o 
   3   9  15       13.95       22.39      7.29 o 
  -2  10  15       21.86       26.91      4.70 o 
  -1  10  15       14.68       15.60      7.12 o 
   0  10  15        7.50       11.26      4.13 o 
   1  10  15       15.45       19.29      6.77 o 
   2  10  15       20.90       32.80      8.33 o 
   0   0  16      286.22      296.44     11.97 o 
   1   0  16      356.23      332.40     10.99 o 
   2   0  16       19.17       24.68      3.88 o 
   3   0  16      157.41      155.07      8.44 o 
   4   0  16        8.72        8.85      3.75 o 
   5   0  16       68.08       75.85      6.37 o 
   6   0  16        5.39        2.63      5.47 o 
   7   0  16      213.41      227.62     10.93 o 
  -7   1  16        2.04        0.07      3.75 o 
  -6   1  16      103.45      107.25     13.28 o 
  -5   1  16        3.35        5.88      3.63 o 
  -4   1  16      288.88      282.83     11.56 o 
  -3   1  16       14.17       14.13      5.99 o 
  -2   1  16       36.87       31.46      4.96 o 
  -1   1  16       37.68       36.97      4.30 o 
   0   1  16       10.30        9.89      2.70 o 
   1   1  16       38.85       44.39      4.40 o 
   2   1  16       37.41       35.71      3.46 o 
   3   1  16       14.53       17.47      4.37 o 
   4   1  16      289.62      303.30     13.54 o 
   5   1  16        2.95        3.12      5.73 o 
   6   1  16      100.80      120.79     11.45 o 
   7   1  16        1.79        1.04      6.25 o 
  -7   2  16      124.87      138.14     11.19 o 
  -6   2  16       13.06       14.10      4.00 o 
  -5   2  16       34.40       36.54      3.96 o 
  -4   2  16       21.53       23.05      6.25 o 
  -3   2  16      345.24      339.27     15.10 o 
  -2   2  16        5.07        2.42      4.43 o 
  -1   2  16      212.40      218.32      7.06 o 
   0   2  16       30.77       25.19      3.31 o 
   1   2  16      206.41      205.78      8.27 o 
   2   2  16        3.98        5.35      2.51 o 
   3   2  16      349.67      369.60     12.26 o 
   4   2  16       20.31       22.65      6.25 o 
   5   2  16       32.58       42.17      7.81 o 
   6   2  16       12.76        5.73      5.73 o 
   7   2  16      125.48      150.99     12.50 o 
  -7   3  16       12.31       16.66      4.24 o 
  -6   3  16       49.89       62.62      5.86 o 
  -5   3  16        6.01        9.60      3.04 o 
  -4   3  16      153.22      153.13      8.44 o 
  -3   3  16        6.40        8.76      6.77 o 
  -2   3  16        8.47        9.37      4.05 o 
  -1   3  16        2.15        3.94      2.66 o 
   0   3  16      280.53      277.58      8.24 o 
   1   3  16        3.38        6.16      3.20 o 
   2   3  16        7.54        8.54      3.21 o 
   3   3  16        5.64        8.08      2.85 o 
   4   3  16      155.22      155.39      9.76 o 
   7   3  16       12.79        5.21      6.25 o 
  -6   4  16       23.23       22.09      4.42 o 
  -5   4  16        7.64        5.34      3.10 o 
  -4   4  16       27.02       29.61      7.81 o 
  -3   4  16      157.70      148.04     15.36 o 
  -2   4  16       37.03       45.57      5.52 o 
  -1   4  16      177.51      163.40      6.46 o 
   0   4  16       10.39        5.41      2.79 o 
   1   4  16      178.25      173.21      7.89 o 
   2   4  16       37.90       39.07      3.91 o 
   3   4  16      163.44      176.31      7.69 o 
   4   4  16       27.17       25.04      9.63 o 
  -6   5  16       30.47       35.68      5.15 o 
  -5   5  16        5.48        8.66      4.00 o 
  -4   5  16      149.90      180.01      9.38 o 
  -3   5  16        9.63       12.52      4.22 o 
  -2   5  16       17.24       13.02      3.40 o 
  -1   5  16       33.69       35.12      4.30 o 
   0   5  16      151.63      164.80      6.55 o 
   1   5  16       41.31       45.00      4.25 o 
   2   5  16       17.23       13.65      3.52 o 
   3   5  16       11.32        8.77      3.82 o 
   4   5  16      154.13      167.91     10.13 o 
  -5   6  16        6.83        5.61      4.45 o 
  -4   6  16       12.52       18.98      4.74 o 
  -3   6  16       71.94       70.73      6.80 o 
  -2   6  16       57.21       53.92      4.88 o 
  -1   6  16      141.60      142.55      7.18 o 
   0   6  16       35.57       33.43      3.78 o 
   1   6  16      139.71      140.49      6.48 o 
   2   6  16       54.62       53.63      7.85 o 
   3   6  16       68.36       70.39      7.34 o 
   4   6  16       14.46       15.06      5.11 o 
  -5   7  16       32.47       41.30      4.90 o 
  -4   7  16       40.70       37.97      5.70 o 
  -3   7  16       12.41        8.07      3.74 o 
  -2   7  16        9.86        2.95      3.31 o 
  -1   7  16       32.13       33.67      4.58 o 
   0   7  16       43.79       44.16      4.32 o 
   1   7  16       34.94       48.53      8.85 o 
   2   7  16        9.30        6.25      6.77 o 
   3   7  16       12.05        2.08      6.25 o 
  -4   8  16       24.55       21.32      4.30 o 
  -3   8  16       48.16       44.10      4.90 o 
  -2   8  16       43.24       50.09      5.20 o 
  -1   8  16       20.81       26.91      4.45 o 
   0   8  16        6.80        7.51      3.80 o 
   1   8  16       19.07       20.31      7.03 o 
   2   8  16       38.88       51.02      8.85 o 
   3   8  16       46.95       52.59      9.37 o 
  -2   9  16        3.77        4.28      3.58 o 
  -1   9  16       48.98       51.50      6.25 o 
   0   9  16       14.13       12.24      4.10 o 
   1   9  16       45.72       60.40      9.89 o 
   2   9  16        3.35        5.73      7.29 o 
   1   0  17        1.15        4.05      3.28 o 
   2   0  17      435.88      428.49     21.87 o 
   3   0  17        0.46       -3.48      3.48 o 
   4   0  17       29.54       20.27      4.50 o 
   5   0  17        0.70       -3.41      3.63 o 
   6   0  17       71.54       63.00      8.33 o 
  -6   1  17       16.69        6.25      5.21 o 
  -5   1  17      140.79      144.17     11.45 o 
  -4   1  17        3.28        4.46      3.85 o 
  -3   1  17       62.47       63.59      8.33 o 
  -2   1  17        0.69       -3.48      3.48 o 
  -1   1  17      373.79      397.88     12.74 o 
   0   1  17       55.52       57.96      4.27 o 
   1   1  17      398.04      408.92     12.38 o 
   2   1  17        0.71        1.37      2.65 o 
   3   1  17       67.57       62.35      7.55 o 
   4   1  17        4.04        0.03      3.63 o 
   5   1  17      147.24      147.10      8.44 o 
   6   1  17       16.84        5.73      5.21 o 
  -6   2  17       81.28       94.76      9.89 o 
  -5   2  17        0.33       -0.31      4.17 o 
  -4   2  17       19.33       22.31      4.59 o 
  -3   2  17       31.84       28.88      4.96 o 
  -2   2  17      247.66      243.19     11.71 o 
  -1   2  17        8.59        6.88      2.90 o 
   0   2  17        6.32        4.52      2.85 o 
   1   2  17        8.62        7.46      4.09 o 
   2   2  17      260.60      246.61      9.12 o 
   3   2  17       34.83       31.76      5.33 o 
   4   2  17       17.04       17.82      4.74 o 
   5   2  17        0.46        0.00      5.73 o 
  -6   3  17       25.71       24.47      6.25 o 
  -5   3  17       53.76       61.67      6.23 o 
  -4   3  17        5.19        5.77      4.13 o 
  -3   3  17       76.23       75.01      6.80 o 
  -2   3  17        1.47        3.99      3.85 o 
  -1   3  17      257.82      246.04      7.95 o 
   0   3  17       93.19      107.55      5.65 o 
   1   3  17      273.89      266.33      9.76 o 
   2   3  17        1.27        1.32      2.83 o 
   3   3  17       77.02       71.56      5.59 o 
   4   3  17        7.40        6.29      4.74 o 
  -5   4  17        3.63        7.15      4.22 o 
  -4   4  17        9.98       11.24      4.37 o 
  -3   4  17        9.42       19.42      4.95 o 
  -2   4  17      190.31      188.62     12.24 o 
  -1   4  17       53.19       59.48      5.20 o 
   0   4  17       18.21       20.38      3.49 o 
   1   4  17       54.86       59.52      4.65 o 
   2   4  17      201.48      191.53      8.37 o 
   3   4  17       12.44       18.40      3.52 o 
   4   4  17        7.53        4.43      4.79 o 
  -5   5  17       14.57       16.98      4.74 o 
  -4   5  17       33.33       32.88     11.71 o 
  -3   5  17       22.45       20.27      4.96 o 
  -2   5  17        1.76       -0.51      3.04 o 
  -1   5  17      152.10      144.79      9.71 o 
   0   5  17      154.25      176.69      7.05 o 
   1   5  17      148.52      126.12      7.44 o 
   2   5  17        2.17       -3.10      3.85 o 
   3   5  17       19.81       13.54      5.15 o 
   4   5  17       34.30       34.88      8.33 o 
  -4   6  17        0.27        4.39      4.13 o 
  -3   6  17       20.56       22.65      5.15 o 
  -2   6  17       98.70       93.22      6.41 o 
  -1   6  17       34.98       33.84      4.57 o 
   0   6  17        7.30        3.12      4.42 o 
   1   6  17       36.89       38.72     11.97 o 
   2   6  17       92.92       90.59     10.93 o 
   3   6  17       19.84        7.29      6.77 o 
   4   6  17        0.66       -3.12      5.73 o 
  -3   7  17       18.74       21.10      5.15 o 
  -2   7  17        2.04        2.07      3.50 o 
  -1   7  17       43.33       43.77      5.76 o 
   0   7  17      130.45      127.52      7.18 o 
   1   7  17       39.72       39.05      6.37 o 
   2   7  17        2.40        2.08      6.25 o 
   3   7  17       16.83       21.87      7.81 o 
  -2   8  17       36.79       34.93      4.90 o 
  -1   8  17       13.73       10.51      3.96 o 
   0   8  17       17.58       13.54      4.21 o 
   1   8  17       15.92       23.95      8.33 o 
   2   8  17       31.28       16.14      7.81 o 
   0   0  18       56.24       66.58      9.89 o 
   1   0  18        8.55        2.20      3.20 o 
   2   0  18        0.94       -0.59      2.65 o 
   3   0  18      181.20      196.85      9.92 o 
   4   0  18        2.32        3.27      4.00 o 
   5   0  18        8.95       13.93      5.47 o 
  -5   1  18        0.16       -4.69      4.69 o 
  -4   1  18      102.31      112.16      8.28 o 
  -3   1  18        5.31        5.16      4.37 o 
  -2   1  18       13.60        8.59      4.42 o 
  -1   1  18       56.88       58.22      5.39 o 
   0   1  18      103.72      102.39      5.74 o 
   1   1  18       54.43       58.54      5.47 o 
   2   1  18       12.72        5.07      2.97 o 
   3   1  18        5.51        6.01      4.37 o 
   4   1  18       95.31      111.99      8.07 o 
   5   1  18        0.05        0.62      4.00 o 
  -5   2  18        4.10        1.23      4.00 o 
  -4   2  18        1.76       -0.71      4.00 o 
  -3   2  18      119.37      122.32      8.65 o 
  -2   2  18        5.75       13.28      4.42 o 
  -1   2  18       20.02       24.50      3.56 o 
   0   2  18       27.43       26.47      3.98 o 
   1   2  18       19.28       18.70      4.10 o 
   2   2  18        4.73        7.68      2.97 o 
   3   2  18      126.81      122.68      8.65 o 
   4   2  18        2.05       -0.92      3.85 o 
   5   2  18        6.19        2.90      6.77 o 
  -5   3  18        0.06        6.61      4.22 o 
  -4   3  18       55.51       60.87      6.43 o 
  -3   3  18        4.86        9.89      4.42 o 
  -2   3  18       11.69       18.38      4.96 o 
  -1   3  18        2.35        2.91      3.61 o 
   0   3  18       55.29       61.75      4.80 o 
   1   3  18        1.93        6.07      3.58 o 
   2   3  18       12.83        8.74      4.22 o 
   3   3  18        5.70        5.69      2.85 o 
   4   3  18       49.42       50.50      9.37 o 
  -5   4  18        1.58        0.00      6.77 o 
  -4   4  18        2.81       -0.85      4.00 o 
  -3   4  18       87.31      107.08      8.85 o 
  -2   4  18       21.15       14.84      4.79 o 
  -1   4  18       22.82       18.07      3.96 o 
   0   4  18       22.49       23.35      3.98 o 
   1   4  18       26.08       19.32      4.19 o 
   2   4  18       24.35       38.29      6.07 o 
   3   4  18       89.51      113.50     12.50 o 
   4   4  18        3.48        2.60      6.77 o 
  -4   5  18       24.78       30.17      5.33 o 
  -3   5  18        0.90        5.55      4.37 o 
  -2   5  18        0.35       -1.25      3.10 o 
  -1   5  18        9.21        7.98      3.61 o 
   0   5  18       89.99       87.05      6.27 o 
   1   5  18        9.13        6.95      3.78 o 
   2   5  18        0.27       -4.17      6.25 o 
   3   5  18        1.80        5.21      6.77 o 
   4   5  18       21.68       19.26      7.29 o 
  -3   6  18       32.07       25.28      5.52 o 
  -2   6  18       19.29       28.32      4.83 o 
  -1   6  18        1.34        0.44      4.19 o 
   0   6  18        8.50        0.69      3.50 o 
   1   6  18        1.42        5.33      8.59 o 
   2   6  18       24.39       26.55      8.33 o 
   3   6  18       31.35       24.47      8.33 o 
  -2   7  18        0.30       -1.47      3.50 o 
  -1   7  18        8.78        5.60      3.88 o 
   0   7  18       64.65       59.75      7.21 o 
   1   7  18        7.21       11.97      7.29 o 
   2   7  18        0.52       -2.60      6.25 o 
   1   0  19        0.04       -2.12      3.28 o 
   2   0  19      197.76      200.61     10.68 o 
   3   0  19        1.18        6.05      4.37 o 
   4   0  19        4.26        8.05      5.99 o 
  -4   1  19        0.95        5.00      4.13 o 
  -3   1  19        1.00        2.51      4.00 o 
  -2   1  19       26.74       21.87      5.33 o 
  -1   1  19       60.92       67.24      5.87 o 
   0   1  19       14.09       16.50      3.51 o 
   1   1  19       55.77       64.46      9.06 o 
   2   1  19       26.56       26.14      5.33 o 
   3   1  19        1.74        2.17      4.22 o 
   4   1  19        1.42       -0.63      4.13 o 
  -4   2  19        3.46        0.45      4.13 o 
  -3   2  19        4.07        3.94      5.73 o 
  -2   2  19      119.79      128.16     17.18 o 
  -1   2  19       51.10       53.28      5.27 o 
   0   2  19        5.40        5.47      3.02 o 
   1   2  19       54.58       45.96      5.39 o 
   2   2  19      125.26      134.92     15.88 o 
   3   2  19        5.29        8.56      4.59 o 
   4   2  19        5.26        4.54      4.59 o 
  -4   3  19        7.41        9.13      4.74 o 
  -3   3  19       12.21       12.24      4.79 o 
  -2   3  19       15.14       13.36      4.96 o 
  -1   3  19       24.87       26.68      4.36 o 
   0   3  19       79.11       77.11      5.44 o 
   1   3  19       23.56       29.46      4.79 o 
   2   3  19       16.06        8.85      4.79 o 
   3   3  19       14.30       11.57      4.96 o 
   4   3  19        9.59        2.92      4.74 o 
  -3   4  19        8.24        8.39      4.59 o 
  -2   4  19       49.93       44.04      6.26 o 
  -1   4  19       24.12       26.55      4.60 o 
   0   4  19        2.82        0.78      3.12 o 
   1   4  19       27.20       25.07      4.60 o 
   2   4  19       41.70       36.47      6.51 o 
   3   4  19       10.12        9.89      5.15 o 
  -2   5  19        4.21        4.93      4.72 o 
  -1   5  19       20.87       13.63      4.10 o 
   0   5  19       39.74       36.80      4.90 o 
   1   5  19       19.88       16.65      4.40 o 
   2   5  19        4.67        0.46      4.59 o 
  -1   6  19        8.53       11.47      4.91 o 
   0   6  19        3.38        1.63      3.70 o 
   1   6  19        9.91       10.41      5.15 o 
   0   0  20        1.80       -0.52      4.22 o 
   1   0  20       49.60       34.51      9.89 o 
   2   0  20       44.91       52.88      6.63 o 
   3   0  20        0.60        3.46      4.50 o 
  -3   1  20        1.50       -0.56      4.95 o 
  -2   1  20        6.16        1.98      5.21 o 
  -1   1  20        0.04       -3.82      3.85 o 
   0   1  20       10.40       15.23      3.56 o 
   1   1  20        0.04       -1.24      5.47 o 
   2   1  20        7.14        5.33      4.59 o 
   3   1  20        2.07        1.69      4.37 o 
  -3   2  20       32.86       41.10      6.43 o 
  -2   2  20       24.55       20.89      5.49 o 
  -1   2  20       14.15       11.18      4.84 o 
   0   2  20        0.35       -0.56      3.07 o 
   1   2  20       18.93       12.56      4.19 o 
   2   2  20       21.77       24.65      5.52 o 
   3   2  20       24.67       29.49      8.33 o 
  -2   3  20        4.40        4.67      4.59 o 
  -1   3  20        2.93        2.49      3.70 o 
   0   3  20       31.26       33.19      4.34 o 
   1   3  20        2.42        4.19      3.88 o 
   2   3  20        5.37        2.08      4.42 o 
  -1   4  20        5.82        2.73      3.70 o 
   0   4  20        0.07        0.35      3.80 o 
   1   4  20        8.37        3.38      4.79 o 
                                                 
